# Supplementary material for: Challenges for the development of a universal vaccine against leptospirosis revealed by the evaluation of 22 vaccine candidates
Source: Front Cell Infect Microbiol. 2022 Oct 7;12:940966. doi: 10.3389/fcimb.2022.940966 (PMC9586249; doi:10.3389/fcimb.2022.940966)
Supplement: Supplementary file 1 [file Table_1.xlsx]

## Sheet: Table legend
Supplementary Table S1. Epitope prediction for the selected leptospiral beta-barrel-OMPs using NetMHCII and BepiPred servers.

## Sheet: LIC10496 - NetMHCII
Online Resource 3															Online Resource 3
Epitope prediction (raw data) for the selected leptospiral TBDRs using NetMHCII and BepiPred servers - NETMHCII results for LIC10496 (Full Lenght)															Epitope prediction (raw data) for the selected leptospiral TBDRs using NetMHCII and BepiPred servers - NETMHCII results for LIC10496 (Surface-exposed region)
Allele	pos	peptide	core	1-log50	k(aff)	affinity(nM)	%Rank	Identity	Bind Level						Allele	pos	peptide	core	1-log50	k(aff)	affinity(nM)	%Rank	Identity	Bind Level
-----------------------	----	-----------------	-----------	--------	------	-------------	-----------	---							-----------------------	----	-----------------	-----------	--------	------	-------------	-----------	---
DRB1_0101 1 QKAYFRALALKGKVY YFRALALKG 3 0.8762 3.8 0.25 0.81 Sequence SB															DRB1_0101	1	NFNLVMPLGSSVVQS	VMPLGSSVV	4	0.8619	4.5	0.4	0.48	SB
DRB1_0101 2 IQKAYFRALALKGKV YFRALALKG 4 0.8642 4.3 0.40 0.76 Sequence SB															DRB1_0101	2	VNFNLVMPLGSSVVQ	VMPLGSSVV	5	0.8535	4.9	0.6	0.43	SB
DRB1_0101 3 NFNLVMPLGSSVVQS VMPLGSSVV 4 0.8619 4.5 0.40 0.48 Sequence SB															DRB1_0101	3	FNLVMPLGSSVVQSN	VMPLGSSVV	3	0.8515	5.0	0.6	0.57	SB
DRB1_0101 4 KAYFRALALKGKVYI YFRALALKG 2 0.8610 4.5 0.50 0.76 Sequence SB															DRB1_0101	4	GVNFNLVMPLGSSVV	FNLVMPLGS	3	0.8246	6.7	1.2	0.38	SB
DRB1_0101 5 GIQYYGLRNQNVNSA YYGLRNQNV 3 0.8566 4.7 0.50 0.90 Sequence SB															DRB1_0101	5	NLVMPLGSSVVQSNG	VMPLGSSVV	2	0.8133	7.5	1.6	0.72	SB
DRB1_0101 6 VNFNLVMPLGSSVVQ VMPLGSSVV 5 0.8535 4.9 0.60 0.43 Sequence SB															DRB1_0901	1	GVNFNLVMPLGSSVV	VMPLGSSVV	6	0.7367	17.3	0.70	0.39	SB
DRB1_0101 7 FNLVMPLGSSVVQSN VMPLGSSVV 3 0.8515 5.0 0.60 0.57 Sequence SB															DRB1_0901	2	VNFNLVMPLGSSVVQ	VMPLGSSVV	5	0.7342	17.7	0.7	0.43	SB
DRB1_0101 8 IQYYGLRNQNVNSAD YYGLRNQNV 2 0.8492 5.1 0.60 0.90 Sequence SB															DRB1_0901	3	NFNLVMPLGSSVVQS	VMPLGSSVV	4	0.7319	18.2	0.7	0.43	SB
DRB1_0101 9 DIQKAYFRALALKGK YFRALALKG 5 0.8429 5.5 0.80 0.69 Sequence SB															DRB1_0901	4	FNLVMPLGSSVVQSN	VMPLGSSVV	3	0.7099	23.1	1.2	0.45	SB
DRB1_0101 10 FGIQYYGLRNQNVNS YYGLRNQNV 4 0.8388 5.7 0.90 0.92 Sequence SB															DRB1_0901	5	NLVMPLGSSVVQSNG	VMPLGSSVV	2	0.6978	26.3	1.4	0.49	SB
DRB1_0101 11 QYYGLRNQNVNSADN YYGLRNQNV 1 0.8247 6.7 1.20 0.86 Sequence SB															DRB3_0301	1	FNLVMPLGSSVVQSN	LVMPLGSSV	2	0.8414	5.6	0.8	0.37	SB
DRB1_0101 12 GVNFNLVMPLGSSVV FNLVMPLGS 3 0.8246 6.7 1.20 0.38 Sequence SB															DRB3_0301	2	NFNLVMPLGSSVVQS	LVMPLGSSV	3	0.8385	5.7	0.9	0.38	SB
DRB1_0101 13 AYFRALALKGKVYIQ YFRALALKG 1 0.8194 7.1 1.40 0.70 Sequence SB															DRB3_0301	3	NLVMPLGSSVVQSNG	VMPLGSSVV	2	0.8283	6.4	1.1	0.31	SB
DRB1_0101 14 NLVMPLGSSVVQSNG VMPLGSSVV 2 0.8133 7.5 1.60 0.72 Sequence SB															DRB3_0301	4	VNFNLVMPLGSSVVQ	LVMPLGSSV	4	0.8223	6.8	1.3	0.44	SB
DRB1_0101 15 KFGIQYYGLRNQNVN YYGLRNQNV 5 0.8122 7.6 1.60 0.90 Sequence SB															DRB3_0301	5	GVNFNLVMPLGSSVV	LVMPLGSSV	5	0.8213	6.9	1.3	0.41	SB
DRB1_0101 16 FFDFIINAPPNTHNL FIINAPPNT 3 0.8071 8.1 1.80 0.59 Sequence SB
DRB1_0103 1 FKINLSRLRLDIQKA KINLSRLRL 1 0.3236 1507.5 0.20 0.55 Sequence SB
DRB1_0103 2 DFKINLSRLRLDIQK KINLSRLRL 2 0.3191 1583.5 0.25 0.55 Sequence SB
DRB1_0103 3 DLKKMQIIVKKLKNE KMQIIVKKL 3 0.3160 1636.4 0.25 0.40 Sequence SB
DRB1_0103 4 QDFKINLSRLRLDIQ KINLSRLRL 3 0.3150 1654.2 0.30 0.56 Sequence SB
DRB1_0103 5 EQDFKINLSRLRLDI KINLSRLRL 4 0.3133 1684.8 0.30 0.56 Sequence SB
DRB1_0103 6 EDLKKMQIIVKKLKN KMQIIVKKL 4 0.3057 1829.6 0.40 0.36 Sequence SB
DRB1_0103 7 NEQDFKINLSRLRLD KINLSRLRL 5 0.3033 1877.5 0.50 0.49 Sequence SB
DRB1_0103 8 REDLKKMQIIVKKLK KMQIIVKKL 5 0.3003 1939.7 0.60 0.34 Sequence SB
DRB1_0103 9 LKKMQIIVKKLKNEK KMQIIVKKL 2 0.2978 1993.7 0.60 0.44 Sequence SB
DRB1_0103 10 KINLSRLRLDIQKAY KINLSRLRL 0 0.2900 2169.9 0.90 0.47 Sequence SB
DRB1_0103 11 LNEQDFKINLSRLRL KINLSRLRL 6 0.2899 2170.8 0.90 0.40 Sequence SB
DRB1_0103 12 KMQIIVKKLKNEKEV KMQIIVKKL 0 0.2820 2365.6 1.20 0.47 Sequence SB
DRB1_0103 13 KKMQIIVKKLKNEKE KMQIIVKKL 1 0.2819 2366.8 1.20 0.48 Sequence SB
DRB1_0103 14 GREDLKKMQIIVKKL REDLKKMQI 1 0.2787 2450.4 1.40 0.29 Sequence SB
DRB1_0301 1 LSRLRLDIQKAYFRA LRLDIQKAY 3 0.8336 6.1 0.05 0.88 Sequence SB
DRB1_0301 2 NLSRLRLDIQKAYFR LRLDIQKAY 4 0.8262 6.6 0.06 0.88 Sequence SB
DRB1_0301 3 SRLRLDIQKAYFRAL LRLDIQKAY 2 0.8188 7.1 0.07 0.86 Sequence SB
DRB1_0301 4 PIKITLDQAVLIGSS ITLDQAVLI 3 0.7976 8.9 0.15 0.93 Sequence SB
DRB1_0301 5 INLSRLRLDIQKAYF LRLDIQKAY 5 0.7902 9.7 0.17 0.90 Sequence SB
DRB1_0301 6 PPIKITLDQAVLIGS ITLDQAVLI 4 0.7900 9.7 0.17 0.94 Sequence SB
DRB1_0301 7 IKITLDQAVLIGSSN ITLDQAVLI 2 0.7796 10.9 0.25 0.93 Sequence SB
DRB1_0301 8 RLRLDIQKAYFRALA LRLDIQKAY 1 0.7726 11.7 0.25 0.78 Sequence SB
DRB1_0301 9 QPPIKITLDQAVLIG ITLDQAVLI 5 0.7672 12.4 0.30 0.94 Sequence SB
DRB1_0301 10 KINLSRLRLDIQKAY LRLDIQKAY 6 0.7354 17.5 0.60 0.82 Sequence SB
DRB1_0301 11 KQPPIKITLDQAVLI ITLDQAVLI 6 0.7246 19.7 0.70 0.94 Sequence SB
DRB1_0301 12 KITLDQAVLIGSSNS ITLDQAVLI 1 0.6995 25.8 1.00 0.87 Sequence SB
DRB1_0301 13 YAQITTDEGGLRKLI ITTDEGGLR 3 0.6974 26.4 1.00 0.89 Sequence SB
DRB1_0301 14 SADNIYNDIRLTVQQ IYNDIRLTV 4 0.6925 27.9 1.10 0.94 Sequence SB
DRB1_0301 15 ADNIYNDIRLTVQQL IYNDIRLTV 3 0.6921 28.0 1.10 0.94 Sequence SB
DRB1_0301 16 AQITTDEGGLRKLIQ ITTDEGGLR 2 0.6840 30.5 1.20 0.86 Sequence SB
DRB1_0301 17 EYAQITTDEGGLRKL ITTDEGGLR 4 0.6821 31.2 1.30 0.90 Sequence SB
DRB1_0301 18 NSADNIYNDIRLTVQ IYNDIRLTV 5 0.6795 32.0 1.30 0.94 Sequence SB
DRB1_0301 19 DNIYNDIRLTVQQLI IYNDIRLTV 2 0.6545 42.0 1.80 0.89 Sequence SB
DRB1_0401 1 QYYGLRNQNVNSADN LRNQNVNSA 4 0.6744 33.9 1.20 0.69 Sequence SB
DRB1_0401 2 IQYYGLRNQNVNSAD LRNQNVNSA 5 0.6676 36.5 1.40 0.62 Sequence SB
DRB1_0401 3 SIFFDFIINAPPNTH FDFIINAPP 3 0.6614 39.0 1.50 0.49 Sequence SB
DRB1_0401 4 ESIFFDFIINAPPNT FDFIINAPP 4 0.6501 44.1 1.80 0.50 Sequence SB
DRB1_0403 1 QAVLIGSSNSVVLKV QAVLIGSSN 0 0.4324 464.5 0.30 0.22 Sequence SB
DRB1_0403 2 AVLIGSSNSVVLKVL XAVLIGSSN -1 0.4287 483.6 0.40 0.25 Sequence SB
DRB1_0403 3 DQAVLIGSSNSVVLK DQAVLIGSS 0 0.4275 490.2 0.40 0.28 Sequence SB
DRB1_0403 4 LDQAVLIGSSNSVVL DQAVLIGSS 1 0.4115 582.7 1.00 0.29 Sequence SB
DRB1_0403 5 TLDQAVLIGSSNSVV DQAVLIGSS 2 0.4075 608.1 1.30 0.36 Sequence SB
DRB1_0404 1 WELINIANSRINLQV ELINIANSR 1 0.7243 19.8 0.70 0.44 Sequence SB
DRB1_0404 2 SWELINIANSRINLQ ELINIANSR 2 0.7176 21.2 0.80 0.52 Sequence SB
DRB1_0404 3 ELINIANSRINLQVE NIANSRINL 3 0.7012 25.4 1.10 0.39 Sequence SB
DRB1_0404 4 QSWELINIANSRINL ELINIANSR 3 0.6829 30.9 1.70 0.57 Sequence SB
DRB1_0405 1 NQSWELINIANSRIN LINIANSRI 5 0.6591 40.0 1.60 0.46 Sequence SB
DRB1_0405 2 QSWELINIANSRINL LINIANSRI 4 0.6530 42.7 1.80 0.52 Sequence SB
DRB1_0405 3 KFGIQYYGLRNQNVN YYGLRNQNV 5 0.6513 43.5 1.90 0.75 Sequence SB
DRB1_0701 1 DNIYNDIRLTVQQLI IRLTVQQLI 6 0.7761 11.3 1.20 0.94 Sequence SB
DRB1_0701 2 NIYNDIRLTVQQLIF IRLTVQQLI 5 0.7579 13.7 1.60 0.90 Sequence SB
DRB1_0801 1 KKMQIIVKKLKNEKE QIIVKKLKN 3 0.6669 36.8 1.00 0.26 Sequence SB
DRB1_0801 2 LKKMQIIVKKLKNEK QIIVKKLKN 4 0.6644 37.8 1.00 0.24 Sequence SB
DRB1_0801 3 DLKKMQIIVKKLKNE QIIVKKLKN 5 0.6499 44.2 1.40 0.28 Sequence SB
DRB1_0801 4 KMQIIVKKLKNEKEV QIIVKKLKN 2 0.6458 46.2 1.50 0.31 Sequence SB
DRB1_0801 5 KAYFRALALKGKVYI FRALALKGK 3 0.6455 46.3 1.60 0.38 Sequence SB
DRB1_0801 6 AYFRALALKGKVYIQ FRALALKGK 2 0.6354 51.7 1.90 0.40 Sequence SB
DRB1_0802 1 WELINIANSRINLQV LINIANSRI 2 0.5893 85.1 1.70 0.40 Sequence SB
DRB1_0802 2 SWELINIANSRINLQ LINIANSRI 3 0.5877 86.6 1.70 0.39 Sequence SB
DRB1_0901 1 GVNFNLVMPLGSSVV VMPLGSSVV 6 0.7367 17.3 0.70 0.39 Sequence SB
DRB1_0901 2 VNFNLVMPLGSSVVQ VMPLGSSVV 5 0.7342 17.7 0.70 0.43 Sequence SB
DRB1_0901 3 DIQKAYFRALALKGK YFRALALKG 5 0.7330 18.0 0.70 0.73 Sequence SB
DRB1_0901 4 IQKAYFRALALKGKV YFRALALKG 4 0.7329 18.0 0.70 0.74 Sequence SB
DRB1_0901 5 NFNLVMPLGSSVVQS VMPLGSSVV 4 0.7319 18.2 0.70 0.43 Sequence SB
DRB1_0901 6 QKAYFRALALKGKVY YFRALALKG 3 0.7280 19.0 0.80 0.75 Sequence SB
DRB1_0901 7 LDIQKAYFRALALKG YFRALALKG 6 0.7278 19.0 0.80 0.71 Sequence SB
DRB1_0901 8 KAYFRALALKGKVYI YFRALALKG 2 0.7184 21.1 1.00 0.71 Sequence SB
DRB1_0901 9 FNLVMPLGSSVVQSN VMPLGSSVV 3 0.7099 23.1 1.20 0.45 Sequence SB
DRB1_0901 10 NLVMPLGSSVVQSNG VMPLGSSVV 2 0.6978 26.3 1.40 0.49 Sequence SB
DRB1_0901 11 GPGTNSYNSTSVRLF YNSTSVRLF 6 0.6879 29.3 1.70 0.62 Sequence SB
DRB1_0901 12 PGTNSYNSTSVRLFD YNSTSVRLF 5 0.6845 30.4 1.90 0.65 Sequence SB
DRB1_1001 1 QKAYFRALALKGKVY FRALALKGK 4 0.8696 4.1 0.06 0.43 Sequence SB
DRB1_1001 2 KAYFRALALKGKVYI FRALALKGK 3 0.8652 4.3 0.08 0.50 Sequence SB
DRB1_1001 3 IQKAYFRALALKGKV FRALALKGK 5 0.8622 4.4 0.09 0.38 Sequence SB
DRB1_1001 4 DIQKAYFRALALKGK FRALALKGK 6 0.8448 5.4 0.17 0.33 Sequence SB
DRB1_1001 5 AYFRALALKGKVYIQ FRALALKGK 2 0.8364 5.9 0.20 0.61 Sequence SB
DRB1_1001 6 LDIQKAYFRALALKG KAYFRALAL 4 0.8086 7.9 0.50 0.41 Sequence SB
DRB1_1001 7 YFRALALKGKVYIQK FRALALKGK 1 0.7982 8.9 0.70 0.65 Sequence SB
DRB1_1001 8 IFFDFIINAPPNTHN FDFIINAPP 2 0.7715 11.9 1.20 0.58 Sequence SB
DRB1_1001 9 FFDFIINAPPNTHNL FDFIINAPP 1 0.7704 12.0 1.30 0.56 Sequence SB
DRB1_1001 10 SIFFDFIINAPPNTH FDFIINAPP 3 0.7699 12.1 1.30 0.62 Sequence SB
DRB1_1001 11 ESIFFDFIINAPPNT FDFIINAPP 4 0.7561 14.0 1.70 0.65 Sequence SB
DRB1_1101 1 LKKMQIIVKKLKNEK MQIIVKKLK 3 0.8453 5.3 0.20 0.71 Sequence SB
DRB1_1101 2 KKMQIIVKKLKNEKE MQIIVKKLK 2 0.8439 5.4 0.20 0.73 Sequence SB
DRB1_1101 3 DLKKMQIIVKKLKNE MQIIVKKLK 4 0.8206 7.0 0.40 0.69 Sequence SB
DRB1_1101 4 EDLKKMQIIVKKLKN MQIIVKKLK 5 0.8085 7.9 0.50 0.65 Sequence SB
DRB1_1101 5 QKAYFRALALKGKVY FRALALKGK 4 0.8075 8.0 0.50 0.45 Sequence SB
DRB1_1101 6 IQKAYFRALALKGKV FRALALKGK 5 0.8055 8.2 0.50 0.43 Sequence SB
DRB1_1101 7 KAYFRALALKGKVYI FRALALKGK 3 0.8040 8.3 0.60 0.48 Sequence SB
DRB1_1101 8 AYFRALALKGKVYIQ FRALALKGK 2 0.7848 10.3 0.80 0.50 Sequence SB
DRB1_1101 9 DIQKAYFRALALKGK FRALALKGK 6 0.7839 10.4 0.80 0.38 Sequence SB
DRB1_1101 10 REDLKKMQIIVKKLK MQIIVKKLK 6 0.7802 10.8 0.90 0.55 Sequence SB
DRB1_1101 11 KMQIIVKKLKNEKEV MQIIVKKLK 1 0.7767 11.2 0.90 0.49 Sequence SB
DRB1_1101 12 KGKVYIQKKAQEKAQ KVYIQKKAQ 2 0.7532 14.4 1.40 0.41 Sequence SB
DRB1_1101 13 LKGKVYIQKKAQEKA KVYIQKKAQ 3 0.7430 16.1 1.60 0.43 Sequence SB
DRB1_1101 14 YFRALALKGKVYIQK FRALALKGK 1 0.7371 17.2 1.70 0.34 Sequence SB
DRB1_1201 1 LLDLKQVMNLDYYAE VMNLDYYAE 6 0.6456 46.2 1.10 0.46 Sequence SB
DRB1_1201 2 INLSRLRLDIQKAYF LRLDIQKAY 5 0.6386 49.9 1.20 0.28 Sequence SB
DRB1_1201 3 NLSRLRLDIQKAYFR LDIQKAYFR 6 0.6279 56.0 1.50 0.40 Sequence SB
DRB1_1201 4 ALLDLKQVMNLDYYA LKQVMNLDY 4 0.6221 59.7 1.60 0.16 Sequence SB
DRB1_1201 5 SRLRLDIQKAYFRAL LDIQKAYFR 4 0.6214 60.1 1.70 0.35 Sequence SB
DRB1_1201 6 KAYFRALALKGKVYI ALALKGKVY 5 0.6207 60.6 1.70 0.43 Sequence SB
DRB1_1201 7 QALLDLKQVMNLDYY LLDLKQVMN 2 0.6197 61.3 1.70 0.40 Sequence SB
DRB1_1201 8 LDLKQVMNLDYYAEI VMNLDYYAE 5 0.6188 61.8 1.70 0.53 Sequence SB
DRB1_1201 9 LSRLRLDIQKAYFRA LDIQKAYFR 5 0.6180 62.4 1.70 0.37 Sequence SB
DRB1_1201 10 QKAYFRALALKGKVY ALALKGKVY 6 0.6127 66.1 1.90 0.47 Sequence SB
DRB1_1301 1 LKKMQIIVKKLKNEK IVKKLKNEK 6 0.8282 6.4 1.20 0.31 Sequence SB
DRB1_1301 2 KKMQIIVKKLKNEKE IVKKLKNEK 5 0.8083 8.0 1.70 0.39 Sequence SB
DRB1_1301 3 MQIIVKKLKNEKEVL IVKKLKNEK 3 0.8005 8.7 1.90 0.51 Sequence SB
DRB1_1302 1 QAVLIGSSNSVVLKV LIGSSNSVV 3 0.8472 5.2 0.70 0.37 Sequence SB
DRB1_1302 2 DQAVLIGSSNSVVLK LIGSSNSVV 4 0.8427 5.5 0.80 0.37 Sequence SB
DRB1_1302 3 LDQAVLIGSSNSVVL LIGSSNSVV 5 0.8423 5.5 0.80 0.38 Sequence SB
DRB1_1302 4 AVLIGSSNSVVLKVL IGSSNSVVL 3 0.8264 6.5 1.10 0.34 Sequence SB
DRB1_1302 5 QPPIKITLDQAVLIG ITLDQAVLI 5 0.8140 7.5 1.30 0.80 Sequence SB
DRB1_1302 6 KQPPIKITLDQAVLI ITLDQAVLI 6 0.8127 7.6 1.30 0.79 Sequence SB
DRB1_1302 7 PPIKITLDQAVLIGS ITLDQAVLI 4 0.8115 7.7 1.40 0.82 Sequence SB
DRB1_1302 8 PIKITLDQAVLIGSS ITLDQAVLI 3 0.8060 8.2 1.50 0.83 Sequence SB
DRB1_1302 9 FFDFIINAPPNTHNL FIINAPPNT 3 0.7986 8.8 1.60 0.68 Sequence SB
DRB1_1302 10 TLDQAVLIGSSNSVV VLIGSSNSV 5 0.7973 9.0 1.70 0.47 Sequence SB
DRB1_1302 11 SWELINIANSRINLQ LINIANSRI 3 0.7872 10.0 1.90 0.51 Sequence SB
DRB1_1302 12 IFFDFIINAPPNTHN FIINAPPNT 4 0.7867 10.1 1.90 0.69 Sequence SB
DRB1_1602 1 GIQYYGLRNQNVNSA YYGLRNQNV 3 0.7047 24.4 0.80 0.85 Sequence SB
DRB1_1602 2 IQYYGLRNQNVNSAD YYGLRNQNV 2 0.6973 26.5 0.90 0.84 Sequence SB
DRB1_1602 3 QKAYFRALALKGKVY YFRALALKG 3 0.6971 26.5 0.90 0.71 Sequence SB
DRB1_1602 4 FGIQYYGLRNQNVNS YYGLRNQNV 4 0.6956 26.9 0.90 0.86 Sequence SB
DRB1_1602 5 KAYFRALALKGKVYI YFRALALKG 2 0.6864 29.8 1.10 0.69 Sequence SB
DRB1_1602 6 IQKAYFRALALKGKV YFRALALKG 4 0.6856 30.0 1.10 0.71 Sequence SB
DRB1_1602 7 KFGIQYYGLRNQNVN YYGLRNQNV 5 0.6805 31.7 1.20 0.85 Sequence SB
DRB1_1602 8 DIQKAYFRALALKGK YFRALALKG 5 0.6797 32.0 1.20 0.65 Sequence SB
DRB1_1602 9 LDIQKAYFRALALKG YFRALALKG 6 0.6687 36.0 1.40 0.60 Sequence SB
DRB1_1602 10 PKFGIQYYGLRNQNV YYGLRNQNV 6 0.6593 39.9 1.70 0.83 Sequence SB
DRB3_0101 1 QPPIKITLDQAVLIG ITLDQAVLI 5 0.8037 8.4 0.40 0.89 Sequence SB
DRB3_0101 2 PPIKITLDQAVLIGS ITLDQAVLI 4 0.8022 8.5 0.40 0.90 Sequence SB
DRB3_0101 3 KQPPIKITLDQAVLI ITLDQAVLI 6 0.7971 9.0 0.40 0.92 Sequence SB
DRB3_0101 4 PIKITLDQAVLIGSS ITLDQAVLI 3 0.7924 9.4 0.40 0.92 Sequence SB
DRB3_0101 5 INLSRLRLDIQKAYF LRLDIQKAY 5 0.7702 12.0 0.60 0.96 Sequence SB
DRB3_0101 6 NLSRLRLDIQKAYFR LRLDIQKAY 4 0.7650 12.7 0.60 0.94 Sequence SB
DRB3_0101 7 LSRLRLDIQKAYFRA LRLDIQKAY 3 0.7636 12.9 0.70 0.94 Sequence SB
DRB3_0101 8 IKITLDQAVLIGSSN ITLDQAVLI 2 0.7516 14.7 0.80 0.92 Sequence SB
DRB3_0101 9 SRLRLDIQKAYFRAL LRLDIQKAY 2 0.7305 18.5 1.00 0.90 Sequence SB
DRB3_0101 10 KINLSRLRLDIQKAY LRLDIQKAY 6 0.7186 21.0 1.20 0.94 Sequence SB
DRB3_0101 11 KITLDQAVLIGSSNS ITLDQAVLI 1 0.6829 30.9 1.80 0.89 Sequence SB
DRB3_0202 1 FFDFIINAPPNTHNL FIINAPPNT 3 0.9481 1.8 0.01 0.85 Sequence SB
DRB3_0202 2 FDFIINAPPNTHNLD FIINAPPNT 2 0.9413 1.9 0.01 0.77 Sequence SB
DRB3_0202 3 IFFDFIINAPPNTHN FIINAPPNT 4 0.9370 2.0 0.01 0.85 Sequence SB
DRB3_0202 4 SIFFDFIINAPPNTH FIINAPPNT 5 0.9229 2.3 0.03 0.87 Sequence SB
DRB3_0202 5 ESIFFDFIINAPPNT FIINAPPNT 6 0.9000 3.0 0.07 0.88 Sequence SB
DRB3_0202 6 EQDFKINLSRLRLDI FKINLSRLR 3 0.7958 9.1 0.70 0.88 Sequence SB
DRB3_0202 7 DFIINAPPNTHNLDE FIINAPPNT 1 0.7884 9.9 0.70 0.63 Sequence SB
DRB3_0202 8 NEQDFKINLSRLRLD FKINLSRLR 4 0.7836 10.4 0.80 0.88 Sequence SB
DRB3_0202 9 LNEQDFKINLSRLRL FKINLSRLR 5 0.7726 11.7 0.90 0.88 Sequence SB
DRB3_0202 10 QDFKINLSRLRLDIQ FKINLSRLR 2 0.7601 13.4 1.10 0.76 Sequence SB
DRB3_0301 1 QAVLIGSSNSVVLKV LIGSSNSVV 3 0.8741 3.9 0.30 0.32 Sequence SB
DRB3_0301 2 DQAVLIGSSNSVVLK LIGSSNSVV 4 0.8682 4.2 0.40 0.31 Sequence SB
DRB3_0301 3 AVLIGSSNSVVLKVL LIGSSNSVV 2 0.8638 4.4 0.40 0.36 Sequence SB
DRB3_0301 4 LDQAVLIGSSNSVVL VLIGSSNSV 4 0.8605 4.5 0.50 0.51 Sequence SB
DRB3_0301 5 QPPIKITLDQAVLIG ITLDQAVLI 5 0.8441 5.4 0.80 0.59 Sequence SB
DRB3_0301 6 KQPPIKITLDQAVLI ITLDQAVLI 6 0.8428 5.5 0.80 0.55 Sequence SB
DRB3_0301 7 FNLVMPLGSSVVQSN LVMPLGSSV 2 0.8414 5.6 0.80 0.37 Sequence SB
DRB3_0301 8 PPIKITLDQAVLIGS ITLDQAVLI 4 0.8393 5.7 0.80 0.61 Sequence SB
DRB3_0301 9 NFNLVMPLGSSVVQS LVMPLGSSV 3 0.8385 5.7 0.90 0.38 Sequence SB
DRB3_0301 10 VLIGSSNSVVLKVLE LIGSSNSVV 1 0.8290 6.4 1.10 0.37 Sequence SB
DRB3_0301 11 NLVMPLGSSVVQSNG VMPLGSSVV 2 0.8283 6.4 1.10 0.31 Sequence SB
DRB3_0301 12 TLDQAVLIGSSNSVV VLIGSSNSV 5 0.8235 6.8 1.20 0.62 Sequence SB
DRB3_0301 13 VNFNLVMPLGSSVVQ LVMPLGSSV 4 0.8223 6.8 1.30 0.44 Sequence SB
DRB3_0301 14 PIKITLDQAVLIGSS ITLDQAVLI 3 0.8214 6.9 1.30 0.67 Sequence SB
DRB3_0301 15 GVNFNLVMPLGSSVV LVMPLGSSV 5 0.8213 6.9 1.30 0.41 Sequence SB
DRB4_0101 1 KINLSRLRLDIQKAY NLSRLRLDI 2 0.7601 13.4 0.25 0.67 Sequence SB
DRB4_0101 2 NDIRLTVQQLIFDGG RLTVQQLIF 3 0.7555 14.1 0.30 0.29 Sequence SB
DRB4_0101 3 FKINLSRLRLDIQKA NLSRLRLDI 3 0.7520 14.6 0.30 0.67 Sequence SB
DRB4_0101 4 INLSRLRLDIQKAYF NLSRLRLDI 1 0.7516 14.7 0.30 0.55 Sequence SB
DRB4_0101 5 DIRLTVQQLIFDGGE RLTVQQLIF 2 0.7507 14.8 0.30 0.34 Sequence SB
DRB4_0101 6 IRLTVQQLIFDGGEA TVQQLIFDG 3 0.7411 16.5 0.40 0.47 Sequence SB
DRB4_0101 7 YNDIRLTVQQLIFDG RLTVQQLIF 4 0.7259 19.4 0.60 0.32 Sequence SB
DRB4_0101 8 DFKINLSRLRLDIQK NLSRLRLDI 4 0.7213 20.4 0.60 0.67 Sequence SB
DRB4_0101 9 NLSRLRLDIQKAYFR RLDIQKAYF 5 0.7102 23.0 0.80 0.35 Sequence SB
DRB4_0101 10 QDFKINLSRLRLDIQ NLSRLRLDI 5 0.6917 28.1 1.10 0.62 Sequence SB
DRB4_0101 11 IYNDIRLTVQQLIFD RLTVQQLIF 5 0.6852 30.1 1.20 0.34 Sequence SB
DRB4_0101 12 QGFITKVQLMDLESK FITKVQLMD 2 0.6786 32.4 1.40 0.34 Sequence SB
DRB4_0101 13 LSRLRLDIQKAYFRA RLDIQKAYF 4 0.6697 35.7 1.60 0.50 Sequence SB
DRB4_0101 14 GREDLKKMQIIVKKL DLKKMQIIV 3 0.6678 36.4 1.60 0.62 Sequence SB
DRB4_0101 15 REDLKKMQIIVKKLK DLKKMQIIV 2 0.6677 36.4 1.70 0.56 Sequence SB
DRB4_0101 16 RQGFITKVQLMDLES FITKVQLMD 3 0.6670 36.7 1.70 0.34 Sequence SB
DRB4_0101 17 GFITKVQLMDLESKL ITKVQLMDL 2 0.6650 37.5 1.70 0.35 Sequence SB
DRB4_0101 18 NIYNDIRLTVQQLIF RLTVQQLIF 6 0.6636 38.1 1.80 0.32 Sequence SB
DRB4_0101 19 RLTVQQLIFDGGEAN TVQQLIFDG 2 0.6599 39.6 1.90 0.61 Sequence SB
DRB4_0101 20 KQPPIKITLDQAVLI PIKITLDQA 3 0.6584 40.3 1.90 0.37 Sequence SB
DRB4_0101 21 QPPIKITLDQAVLIG PIKITLDQA 2 0.6580 40.5 1.90 0.35 Sequence SB
DRB4_0103 1 FKINLSRLRLDIQKA KINLSRLRL 1 0.8207 7.0 1.00 0.34 Sequence SB
DRB4_0103 2 DFKINLSRLRLDIQK KINLSRLRL 2 0.8095 7.9 1.20 0.37 Sequence SB
DRB4_0103 3 QDFKINLSRLRLDIQ KINLSRLRL 3 0.8071 8.1 1.30 0.37 Sequence SB
DRB4_0103 4 EQDFKINLSRLRLDI KINLSRLRL 4 0.8029 8.4 1.40 0.38 Sequence SB
DRB4_0103 5 NEQDFKINLSRLRLD KINLSRLRL 5 0.7878 9.9 1.80 0.39 Sequence SB
DRB5_0101 1 QKAYFRALALKGKVY YFRALALKG 3 0.8625 4.4 0.30 0.54 Sequence SB
DRB5_0101 2 IQKAYFRALALKGKV YFRALALKG 4 0.8588 4.6 0.40 0.53 Sequence SB
DRB5_0101 3 KAYFRALALKGKVYI FRALALKGK 3 0.8570 4.7 0.40 0.46 Sequence SB
DRB5_0101 4 DIQKAYFRALALKGK YFRALALKG 5 0.8359 5.9 0.60 0.55 Sequence SB
DRB5_0101 5 AYFRALALKGKVYIQ FRALALKGK 2 0.8287 6.4 0.70 0.47 Sequence SB
DRB5_0101 6 LDIQKAYFRALALKG YFRALALKG 6 0.8021 8.5 1.10 0.50 Sequence SB
DRB5_0101 7 RLRLDIQKAYFRALA LDIQKAYFR 3 0.7990 8.8 1.20 0.89 Sequence SB
DRB5_0101 8 EQDFKINLSRLRLDI FKINLSRLR 3 0.7924 9.5 1.30 0.87 Sequence SB
DRB5_0101 9 GRAMAAKVAYGHAKK MAAKVAYGH 3 0.7895 9.8 1.30 0.60 Sequence SB
DRB5_0101 10 SRLRLDIQKAYFRAL LDIQKAYFR 4 0.7887 9.8 1.30 0.89 Sequence SB
DRB5_0101 11 YFRALALKGKVYIQK FRALALKGK 1 0.7850 10.2 1.40 0.53 Sequence SB
DRB5_0101 12 QDFKINLSRLRLDIQ FKINLSRLR 2 0.7846 10.3 1.40 0.86 Sequence SB
DRB5_0101 13 NEQDFKINLSRLRLD FKINLSRLR 4 0.7827 10.5 1.50 0.86 Sequence SB
DRB5_0101 14 LNEQDFKINLSRLRL FKINLSRLR 5 0.7777 11.1 1.60 0.86 Sequence SB
DRB5_0101 15 RAMAAKVAYGHAKKE MAAKVAYGH 2 0.7735 11.6 1.70 0.55 Sequence SB
DRB5_0101 16 REDLKKMQIIVKKLK LKKMQIIVK 3 0.7733 11.6 1.70 0.51 Sequence SB
DRB5_0101 17 LSRLRLDIQKAYFRA LDIQKAYFR 5 0.7714 11.9 1.70 0.88 Sequence SB
DRB5_0101 18 EDLKKMQIIVKKLKN LKKMQIIVK 2 0.7661 12.6 1.90 0.42 Sequence SB

## Sheet: LIC10496 - BepiPred
Predicted residue scores (Full Lenght):						Predicted residue scores (Surface-Exposed region):
Position	Residue	Score	Assignment			Position	Residue	Score	Assignment
0	T	0.255	.			0	N	0.268	.
1	T	0.324	.			1	N	0.329	.
2	K	0.390	.			2	N	0.394	.
3	Q	0.449	.			3	Q	0.463	.
4	P	0.510	E			4	F	0.521	E
5	P	0.537	E			5	T	0.534	E
6	I	0.540	E			6	H	0.540	E
7	K	0.540	E			7	D	0.533	E
8	I	0.531	E			8	S	0.527	E
9	T	0.512	E			9	Y	0.513	E
10	L	0.488	.			10	G	0.510	E
11	D	0.473	.			11	V	0.484	.
12	Q	0.468	.			12	N	0.464	.
13	A	0.439	.			13	F	0.442	.
14	V	0.432	.			14	N	0.446	.
15	L	0.449	.			15	L	0.452	.
16	I	0.444	.			16	V	0.458	.
17	G	0.433	.			17	M	0.455	.
18	S	0.453	.			18	P	0.463	.
19	S	0.463	.			19	L	0.452	.
20	N	0.452	.			20	G	0.467	.
21	S	0.456	.			21	S	0.488	.
22	V	0.479	.			22	S	0.519	E
23	V	0.462	.			23	V	0.533	E
24	L	0.458	.			24	V	0.556	E
25	K	0.453	.			25	Q	0.583	E
26	V	0.467	.			26	S	0.596	E
27	L	0.460	.			27	N	0.605	E
28	E	0.469	.			28	G	0.616	E
29	A	0.486	.			29	N	0.628	E
30	K	0.482	.			30	T	0.635	E
31	K	0.493	.			31	G	0.640	E
32	E	0.522	E			32	V	0.635	E
33	V	0.527	E			33	Q	0.625	E
34	S	0.539	E			34	K	0.610	E
35	K	0.539	E			35	D	0.593	E
36	M	0.545	E			36	G	0.593	E
37	L	0.548	E			37	N	0.596	E
38	I	0.560	E			38	G	0.592	E
39	T	0.575	E			39	I	0.582	E
40	E	0.579	E			40	Q	0.567	E
41	K	0.584	E			41	T	0.561	E
42	W	0.588	E			42	Y	0.566	E
43	R	0.587	E			43	P	0.568	E
44	E	0.589	E			44	G	0.589	E
45	F	0.591	E			45	F	0.591	E
46	L	0.579	E			46	G	0.594	E
47	P	0.564	E			47	N	0.594	E
48	K	0.553	E			48	Q	0.590	E
49	F	0.543	E			49	T	0.596	E
50	G	0.541	E			50	V	0.578	E
51	I	0.537	E			51	G	0.507	E
52	Q	0.535	E			52	P	0.438	.
53	Y	0.543	E			53	G	0.365	.
54	Y	0.553	E			54	T	0.295	.
55	G	0.571	E
56	L	0.602	E
57	R	0.627	E
58	N	0.656	E
59	Q	0.670	E
60	N	0.676	E
61	V	0.686	E
62	N	0.683	E
63	S	0.673	E
64	A	0.659	E
65	D	0.635	E
66	N	0.609	E
67	I	0.573	E
68	Y	0.551	E
69	N	0.537	E
70	D	0.516	E
71	I	0.500	E
72	R	0.489	.
73	L	0.483	.
74	T	0.479	.
75	V	0.459	.
76	Q	0.455	.
77	Q	0.456	.
78	L	0.455	.
79	I	0.470	.
80	F	0.484	.
81	D	0.492	.
82	G	0.502	E
83	G	0.498	.
84	E	0.513	E
85	A	0.510	E
86	N	0.515	E
87	L	0.516	E
88	N	0.491	.
89	L	0.487	.
90	E	0.489	.
91	I	0.473	.
92	A	0.475	.
93	K	0.490	.
94	L	0.505	E
95	S	0.493	.
96	E	0.498	.
97	L	0.517	E
98	L	0.524	E
99	N	0.529	E
100	E	0.550	E
101	Q	0.554	E
102	D	0.542	E
103	F	0.537	E
104	K	0.545	E
105	I	0.546	E
106	N	0.526	E
107	L	0.502	E
108	S	0.486	.
109	R	0.467	.
110	L	0.438	.
111	R	0.422	.
112	L	0.423	.
113	D	0.418	.
114	I	0.400	.
115	Q	0.411	.
116	K	0.412	.
117	A	0.398	.
118	Y	0.393	.
119	F	0.407	.
120	R	0.405	.
121	A	0.400	.
122	L	0.396	.
123	A	0.404	.
124	L	0.402	.
125	K	0.425	.
126	G	0.434	.
127	K	0.433	.
128	V	0.457	.
129	Y	0.484	.
130	I	0.490	.
131	Q	0.499	.
132	K	0.521	E
133	K	0.547	E
134	A	0.538	E
135	Q	0.565	E
136	E	0.582	E
137	K	0.577	E
138	A	0.571	E
139	Q	0.578	E
140	E	0.585	E
141	A	0.558	E
142	L	0.545	E
143	R	0.539	E
144	K	0.523	E
145	G	0.513	E
146	Q	0.517	E
147	V	0.526	E
148	E	0.520	E
149	L	0.512	E
150	R	0.528	E
151	Q	0.534	E
152	G	0.537	E
153	F	0.538	E
154	I	0.553	E
155	T	0.548	E
156	K	0.546	E
157	V	0.550	E
158	Q	0.525	E
159	L	0.525	E
160	M	0.511	E
161	D	0.502	E
162	L	0.497	.
163	E	0.489	.
164	S	0.487	.
165	K	0.481	.
166	L	0.489	.
167	K	0.520	E
168	Q	0.524	E
169	T	0.520	E
170	E	0.537	E
171	F	0.548	E
172	N	0.549	E
173	V	0.550	E
174	Q	0.544	E
175	K	0.534	E
176	S	0.529	E
177	K	0.529	E
178	N	0.547	E
179	D	0.529	E
180	S	0.530	E
181	D	0.529	E
182	Q	0.520	E
183	A	0.489	.
184	L	0.488	.
185	L	0.484	.
186	D	0.471	.
187	L	0.447	.
188	K	0.463	.
189	Q	0.463	.
190	V	0.466	.
191	M	0.481	.
192	N	0.526	E
193	L	0.527	E
194	D	0.537	E
195	Y	0.549	E
196	Y	0.572	E
197	A	0.559	E
198	E	0.563	E
199	I	0.570	E
200	E	0.569	E
201	L	0.570	E
202	N	0.574	E
203	E	0.570	E
204	S	0.576	E
205	I	0.582	E
206	F	0.599	E
207	F	0.605	E
208	D	0.611	E
209	F	0.608	E
210	I	0.608	E
211	I	0.621	E
212	N	0.635	E
213	A	0.636	E
214	P	0.639	E
215	P	0.632	E
216	N	0.617	E
217	T	0.618	E
218	H	0.618	E
219	N	0.597	E
220	L	0.581	E
221	D	0.560	E
222	E	0.536	E
223	L	0.500	.
224	I	0.497	.
225	S	0.494	.
226	K	0.477	.
227	A	0.469	.
228	K	0.480	.
229	N	0.479	.
230	G	0.471	.
231	R	0.495	.
232	E	0.522	E
233	D	0.514	E
234	L	0.520	E
235	K	0.528	E
236	K	0.530	E
237	M	0.521	E
238	Q	0.515	E
239	I	0.526	E
240	I	0.519	E
241	V	0.514	E
242	K	0.524	E
243	K	0.530	E
244	L	0.530	E
245	K	0.542	E
246	N	0.557	E
247	E	0.558	E
248	K	0.566	E
249	E	0.571	E
250	V	0.577	E
251	L	0.585	E
252	D	0.569	E
253	N	0.552	E
254	Q	0.537	E
255	Y	0.525	E
256	M	0.518	E
257	P	0.498	.
258	K	0.480	.
259	V	0.465	.
260	Y	0.451	.
261	V	0.449	.
262	G	0.454	.
263	A	0.464	.
264	Y	0.476	.
265	A	0.493	.
266	G	0.520	E
267	R	0.548	E
268	N	0.576	E
269	G	0.607	E
270	N	0.642	E
271	N	0.662	E
272	N	0.678	E
273	Q	0.693	E
274	F	0.695	E
275	T	0.702	E
276	H	0.705	E
277	D	0.698	E
278	S	0.680	E
279	Y	0.668	E
280	G	0.667	E
281	V	0.658	E
282	N	0.648	E
283	F	0.665	E
284	N	0.658	E
285	L	0.656	E
286	V	0.662	E
287	M	0.665	E
288	P	0.664	E
289	L	0.667	E
290	G	0.667	E
291	S	0.671	E
292	S	0.654	E
293	V	0.655	E
294	V	0.653	E
295	Q	0.657	E
296	S	0.668	E
297	N	0.675	E
298	G	0.684	E
299	N	0.696	E
300	T	0.713	E
301	G	0.726	E
302	V	0.740	E
303	Q	0.753	E
304	K	0.749	E
305	D	0.736	E
306	G	0.739	E
307	N	0.720	E
308	G	0.716	E
309	I	0.714	E
310	Q	0.703	E
311	T	0.692	E
312	Y	0.676	E
313	P	0.666	E
314	G	0.676	E
315	F	0.669	E
316	G	0.683	E
317	N	0.671	E
318	Q	0.649	E
319	T	0.640	E
320	V	0.615	E
321	G	0.583	E
322	P	0.571	E
323	G	0.529	E
324	T	0.509	E
325	N	0.471	.
326	S	0.453	.
327	Y	0.435	.
328	N	0.416	.
329	S	0.424	.
330	T	0.427	.
331	S	0.428	.
332	V	0.456	.
333	R	0.464	.
334	L	0.493	.
335	F	0.505	E
336	D	0.519	E
337	N	0.537	E
338	L	0.544	E
339	S	0.562	E
340	Q	0.568	E
341	S	0.560	E
342	R	0.561	E
343	K	0.547	E
344	A	0.550	E
345	M	0.545	E
346	E	0.544	E
347	G	0.533	E
348	E	0.532	E
349	I	0.531	E
350	Q	0.533	E
351	L	0.532	E
352	A	0.528	E
353	E	0.520	E
354	A	0.518	E
355	L	0.526	E
356	L	0.535	E
357	N	0.518	E
358	Y	0.514	E
359	R	0.514	E
360	N	0.510	E
361	M	0.499	.
362	E	0.487	.
363	N	0.487	.
364	Q	0.465	.
365	V	0.431	.
366	G	0.455	.
367	F	0.463	.
368	E	0.451	.
369	I	0.452	.
370	K	0.476	.
371	K	0.502	E
372	S	0.496	.
373	V	0.508	E
374	D	0.538	E
375	K	0.533	E
376	L	0.542	E
377	N	0.555	E
378	Q	0.558	E
379	S	0.547	E
380	W	0.536	E
381	E	0.550	E
382	L	0.536	E
383	I	0.538	E
384	N	0.524	E
385	I	0.512	E
386	A	0.517	E
387	N	0.522	E
388	S	0.528	E
389	R	0.516	E
390	I	0.517	E
391	N	0.532	E
392	L	0.526	E
393	Q	0.530	E
394	V	0.530	E
395	E	0.527	E
396	S	0.501	E
397	G	0.497	.
398	R	0.498	.
399	A	0.481	.
400	M	0.471	.
401	A	0.477	.
402	A	0.484	.
403	K	0.482	.
404	V	0.488	.
405	A	0.512	E
406	Y	0.529	E
407	G	0.543	E
408	H	0.560	E
409	A	0.568	E
410	K	0.563	E
411	K	0.558	E
412	E	0.560	E
413	D	0.540	E
414	Q	0.530	E
415	I	0.509	E
416	N	0.497	.
417	S	0.469	.
418	E	0.470	.
419	L	0.479	.
420	E	0.474	.
421	M	0.474	.
422	I	0.489	.
423	K	0.500	.
424	S	0.507	E
425	Q	0.512	E
426	E	0.541	E
427	D	0.537	E
428	L	0.520	E
429	T	0.522	E
430	D	0.509	E
431	A	0.490	.
432	L	0.455	.
433	T	0.438	.
434	S	0.420	.
435	Y	0.395	.
436	A	0.376	.
437	I	0.376	.
438	N	0.358	.
439	C	0.353	.
440	Y	0.370	.
441	E	0.378	.
442	Y	0.378	.
443	A	0.390	.
444	Q	0.416	.
445	I	0.450	.
446	T	0.474	.
447	T	0.508	E
448	D	0.513	E
449	E	0.528	E
450	G	0.554	E
451	G	0.570	E
452	L	0.574	E
453	R	0.574	E
454	K	0.568	E
455	L	0.571	E
456	I	0.582	E
457	Q	0.608	E
458	Y	0.616	E
459	S	0.626	E
460	K	0.645	E
461	G	0.660	E
462	S	0.659	E
463	G	0.642	E
464	N	0.626	E
465	S	0.609	E
466	I	0.599	E
467	L	0.586	E
468	S	0.575	E
469	N	0.563	E
470	L	0.575	E
471	I	0.587	E
472	K	0.617	E
473	N	0.641	E
474	Q	0.651	E
475	E	0.659	E
476	T	0.662	E
477	G	0.676	E
478	S	0.672	E
479	K	0.588	E
480	P	0.512	E
481	K	0.435	.
482	K	0.352	.

## Sheet: LIC10539 - NetMHCII
Online Resource 3
Epitope prediction (raw data) for the selected leptospiral TBDRs using NetMHCII and BepiPred servers - NETMHCII results for LIC10539
Allele	pos	peptide	core	1-log50	k(aff)	affinity(nM)	%Rank	Identity	Bind Level
-----------------------	----	-----------------	-----------	--------	------	-------------	-----------	---
DRB1_0301	1	LIPMLYESKTILTYV	MLYESKTIL	3	0.6605	39.4	1.70	0.64	SB
DRB1_0401	1	GTEIFMETSNMNLKN	IFMETSNMN	3	0.7732	11.6	0.12	0.51	SB
DRB1_0401	2	TEIFMETSNMNLKNT	FMETSNMNL	3	0.7593	13.5	0.20	0.50	SB
DRB1_0401	3	IGTEIFMETSNMNLK	IFMETSNMN	4	0.7561	14.0	0.25	0.54	SB
DRB1_0401	4	KFLKRFSLQGNQFGL	FSLQGNQFG	5	0.7502	14.9	0.25	0.77	SB
DRB1_0401	5	FLKRFSLQGNQFGLD	FSLQGNQFG	4	0.7346	17.7	0.40	0.88	SB
DRB1_0401	6	EIFMETSNMNLKNTL	FMETSNMNL	2	0.7341	17.8	0.40	0.53	SB
DRB1_0401	7	LKRFSLQGNQFGLDY	FSLQGNQFG	3	0.7219	20.3	0.50	0.95	SB
DRB1_0401	8	WKFLKRFSLQGNQFG	FSLQGNQFG	6	0.7208	20.5	0.50	0.68	SB
DRB1_0401	9	KRFSLQGNQFGLDYR	FSLQGNQFG	2	0.7048	24.4	0.70	0.95	SB
DRB1_0401	10	SIGTEIFMETSNMNL	IFMETSNMN	5	0.6997	25.8	0.80	0.60	SB
DRB1_0401	11	IFMETSNMNLKNTLQ	FMETSNMNL	1	0.6710	35.2	1.30	0.58	SB
DRB1_0802	1	PEWKFLKRFSLQGNQ	WKFLKRFSL	2	0.6356	51.6	0.70	0.41	SB
DRB1_0802	2	EWKFLKRFSLQGNQF	WKFLKRFSL	1	0.6238	58.6	0.80	0.37	SB
DRB1_0802	3	DPEWKFLKRFSLQGN	WKFLKRFSL	3	0.6179	62.4	1.00	0.44	SB
DRB1_0802	4	IDPEWKFLKRFSLQG	WKFLKRFSL	4	0.5923	82.4	1.60	0.47	SB
DRB1_1001	1	EWKFLKRFSLQGNQF	WKFLKRFSL	1	0.7791	10.9	1.10	0.53	SB
DRB1_1001	2	PEWKFLKRFSLQGNQ	WKFLKRFSL	2	0.7750	11.4	1.20	0.61	SB
DRB1_1001	3	DPEWKFLKRFSLQGN	WKFLKRFSL	3	0.7638	12.9	1.40	0.67	SB
DRB1_1101	1	PEWKFLKRFSLQGNQ	WKFLKRFSL	2	0.7377	17.1	1.70	0.69	SB
DRB1_1301	1	MNTKFQKRMWTRTSQ	MNTKFQKRM	0	0.8246	6.7	1.30	0.37	SB
DRB1_1301	2	GEMNTKFQKRMWTRT	MNTKFQKRM	2	0.8234	6.8	1.30	0.50	SB
DRB1_1301	3	EMNTKFQKRMWTRTS	MNTKFQKRM	1	0.8229	6.8	1.30	0.41	SB
DRB1_1301	4	LGEMNTKFQKRMWTR	MNTKFQKRM	3	0.8130	7.6	1.60	0.54	SB
DRB1_1301	5	ILGEMNTKFQKRMWT	MNTKFQKRM	4	0.8077	8.0	1.70	0.55	SB
DRB1_1501	1	EWKFLKRFSLQGNQF	LKRFSLQGN	4	0.7115	22.7	1.80	0.40	SB
DRB1_1602	1	EWKFLKRFSLQGNQF	FLKRFSLQG	3	0.7122	22.5	0.70	0.67	SB
DRB1_1602	2	PEWKFLKRFSLQGNQ	FLKRFSLQG	4	0.7055	24.2	0.80	0.63	SB
DRB1_1602	3	DPEWKFLKRFSLQGN	FLKRFSLQG	5	0.7024	25.0	0.80	0.62	SB
DRB1_1602	4	IDPEWKFLKRFSLQG	FLKRFSLQG	6	0.6967	26.6	0.90	0.62	SB
DRB1_1602	5	WKFLKRFSLQGNQFG	FLKRFSLQG	2	0.6654	37.3	1.50	0.76	SB
DRB1_1602	6	GIDPEWKFLKRFSLQ	FLKRFSLQX	7	0.6590	40.0	1.70	0.44	SB
DRB4_0101	1	WKFLKRFSLQGNQFG	FLKRFSLQG	2	0.6761	33.3	1.40	0.58	SB
DRB4_0101	2	KFLKRFSLQGNQFGL	FLKRFSLQG	1	0.6740	34.0	1.50	0.54	SB
DRB4_0101	3	EWKFLKRFSLQGNQF	FLKRFSLQG	3	0.6649	37.5	1.70	0.62	SB
DRB4_0103	1	MNTKFQKRMWTRTSQ	FQKRMWTRT	4	0.8074	8.0	1.30	0.31	SB
DRB4_0103	2	EMNTKFQKRMWTRTS	FQKRMWTRT	5	0.7919	9.5	1.70	0.30	SB
DRB4_0103	3	NTKFQKRMWTRTSQE	FQKRMWTRT	3	0.7904	9.7	1.70	0.35	SB
DRB4_0103	4	TKFQKRMWTRTSQEV	FQKRMWTRT	2	0.7876	10.0	1.80	0.34	SB

## Sheet: LIC10539 - BepiPred
Predicted residue scores:
Position	Residue	Score	Assignment
0	G	0.271	.
1	N	0.333	.
2	G	0.409	.
3	T	0.486	.
4	E	0.545	E
5	Q	0.569	E
6	S	0.590	E
7	E	0.620	E
8	L	0.622	E
9	R	0.619	E
10	P	0.635	E
11	F	0.627	E
12	P	0.626	E
13	Y	0.648	E
14	K	0.653	E
15	T	0.657	E
16	P	0.659	E
17	N	0.661	E
18	S	0.658	E
19	G	0.646	E
20	S	0.627	E
21	T	0.607	E
22	T	0.582	E
23	R	0.545	E
24	L	0.508	E
25	R	0.496	.
26	Q	0.481	.
27	T	0.473	.
28	L	0.474	.
29	A	0.492	.
30	F	0.506	E
31	G	0.536	E
32	T	0.580	E
33	S	0.631	E
34	S	0.652	E
35	E	0.687	E
36	S	0.708	E
37	E	0.719	E
38	S	0.723	E
39	S	0.706	E
40	G	0.667	E
41	E	0.636	E
42	R	0.600	E
43	T	0.553	E
44	V	0.514	E
45	N	0.488	.
46	A	0.473	.
47	I	0.458	.
48	L	0.474	.
49	G	0.493	.
50	E	0.503	E
51	M	0.511	E
52	N	0.538	E
53	T	0.556	E
54	K	0.579	E
55	F	0.579	E
56	Q	0.577	E
57	K	0.574	E
58	R	0.574	E
59	M	0.559	E
60	W	0.564	E
61	T	0.571	E
62	R	0.558	E
63	T	0.544	E
64	S	0.553	E
65	Q	0.560	E
66	E	0.554	E
67	V	0.567	E
68	D	0.596	E
69	S	0.611	E
70	I	0.622	E
71	G	0.650	E
72	Q	0.668	E
73	K	0.668	E
74	T	0.656	E
75	G	0.653	E
76	S	0.636	E
77	G	0.619	E
78	I	0.590	E
79	D	0.572	E
80	P	0.552	E
81	E	0.531	E
82	W	0.521	E
83	K	0.528	E
84	F	0.523	E
85	L	0.526	E
86	K	0.513	E
87	R	0.518	E
88	F	0.522	E
89	S	0.525	E
90	L	0.536	E
91	Q	0.535	E
92	G	0.537	E
93	N	0.543	E
94	Q	0.534	E
95	F	0.550	E
96	G	0.553	E
97	L	0.542	E
98	D	0.552	E
99	Y	0.561	E
100	R	0.565	E
101	W	0.562	E
102	K	0.558	E
103	S	0.564	E
104	I	0.545	E
105	G	0.536	E
106	T	0.530	E
107	E	0.515	E
108	I	0.505	E
109	F	0.510	E
110	M	0.527	E
111	E	0.542	E
112	T	0.559	E
113	S	0.568	E
114	N	0.594	E
115	M	0.622	E
116	N	0.634	E
117	L	0.637	E
118	K	0.638	E
119	N	0.618	E
120	T	0.604	E
121	L	0.584	E
122	Q	0.567	E
123	T	0.524	E
124	G	0.481	.
125	K	0.446	.
126	I	0.415	.
127	L	0.388	.
128	I	0.377	.
129	P	0.386	.
130	M	0.388	.
131	L	0.412	.
132	Y	0.428	.
133	E	0.445	.
134	S	0.457	.
135	K	0.475	.
136	T	0.483	.
137	I	0.496	.
138	L	0.484	.
139	T	0.469	.
140	Y	0.404	.
141	V	0.354	.
142	Q	0.304	.
143	V	0.256	.

## Sheet: LIC10544 - NetMHCII
Online Resource 3
Epitope prediction (raw data) for the selected leptospiral TBDRs using NetMHCII and BepiPred servers - NETMHCII results for LIC10544
Allele	pos	peptide	core	1-log50	k(aff)	affinity(nM)	%Rank	Identity	Bind Level
-----------------------	----	-----------------	-----------	--------	------	-------------	-----------	---
DRB1_0301	1	SVRNLALDYVPYYSN	LALDYVPYY	4	0.7357	17.5	0.60	0.94	SB
DRB1_0301	2	VRNLALDYVPYYSNG	LALDYVPYY	3	0.7247	19.7	0.70	0.94	SB
DRB1_0301	3	VSVRNLALDYVPYYS	LALDYVPYY	5	0.7154	21.7	0.80	0.93	SB
DRB1_0301	4	RNLALDYVPYYSNGW	LALDYVPYY	2	0.6919	28.0	1.10	0.90	SB
DRB1_0405	1	GFLTSFRSYDAVFDR	FRSYDAVFD	5	0.7313	18.3	0.30	0.53	SB
DRB1_0405	2	NGFLTSFRSYDAVFD	FRSYDAVFD	6	0.7185	21.0	0.50	0.38	SB
DRB1_0405	3	FLTSFRSYDAVFDRD	FRSYDAVFD	4	0.7100	23.0	0.60	0.65	SB
DRB1_0405	4	LTSFRSYDAVFDRDQ	FRSYDAVFD	3	0.6996	25.8	0.70	0.74	SB
DRB1_0405	5	TSFRSYDAVFDRDQS	FRSYDAVFD	2	0.6914	28.2	0.80	0.71	SB
DRB1_0405	6	KNGFLTSFRSYDAVF	LTSFRSYDA	4	0.6787	32.4	1.10	0.38	SB
DRB1_0405	7	SKNGFLTSFRSYDAV	LTSFRSYDA	5	0.6696	35.7	1.30	0.40	SB
DRB1_0405	8	ASKNGFLTSFRSYDA	FLTSFRSYD	5	0.6532	42.6	1.80	0.47	SB
DRB1_1201	1	EVSVRNLALDYVPYY	NLALDYVPY	5	0.6264	56.9	1.50	0.38	SB
DRB1_1201	2	VSVRNLALDYVPYYS	NLALDYVPY	4	0.6199	61.1	1.70	0.38	SB
DRB1_1201	3	NEVSVRNLALDYVPY	NLALDYVPY	6	0.6135	65.5	1.90	0.40	SB
DRB1_1501	1	KNGFLTSFRSYDAVF	LTSFRSYDA	4	0.8686	4.1	0.06	0.81	SB
DRB1_1501	2	NGFLTSFRSYDAVFD	LTSFRSYDA	3	0.8613	4.5	0.07	0.81	SB
DRB1_1501	3	GFLTSFRSYDAVFDR	LTSFRSYDA	2	0.8499	5.1	0.10	0.80	SB
DRB1_1501	4	SKNGFLTSFRSYDAV	LTSFRSYDA	5	0.8449	5.4	0.12	0.83	SB
DRB1_1501	5	FLTSFRSYDAVFDRD	LTSFRSYDA	1	0.7875	10.0	0.50	0.69	SB
DRB1_1501	6	ASKNGFLTSFRSYDA	LTSFRSYDA	6	0.7824	10.5	0.60	0.80	SB
DRB1_1602	1	NGFLTSFRSYDAVFD	FLTSFRSYD	2	0.7508	14.8	0.25	0.37	SB
DRB1_1602	2	KNGFLTSFRSYDAVF	FLTSFRSYD	3	0.7454	15.7	0.30	0.43	SB
DRB1_1602	3	GFLTSFRSYDAVFDR	FRSYDAVFD	5	0.7171	21.4	0.60	0.31	SB
DRB1_1602	4	SKNGFLTSFRSYDAV	FLTSFRSYD	4	0.7152	21.8	0.60	0.52	SB
DRB1_1602	5	FLTSFRSYDAVFDRD	FRSYDAVFD	4	0.6944	27.3	0.90	0.40	SB
DRB1_1602	6	ASKNGFLTSFRSYDA	FLTSFRSYD	5	0.6911	28.3	1.00	0.53	SB
DRB1_1602	7	LTSFRSYDAVFDRDQ	FRSYDAVFD	3	0.6681	36.3	1.50	0.49	SB
DRB3_0101	1	YRQWYMFDPEQTIIQ	YMFDPEQTI	4	0.7947	9.2	0.40	0.79	SB
DRB3_0101	2	RQWYMFDPEQTIIQT	YMFDPEQTI	3	0.7929	9.4	0.40	0.79	SB
DRB3_0101	3	AYRQWYMFDPEQTII	YMFDPEQTI	5	0.7905	9.6	0.40	0.80	SB
DRB3_0101	4	QWYMFDPEQTIIQTA	YMFDPEQTI	2	0.7645	12.8	0.60	0.76	SB
DRB3_0101	5	VSVRNLALDYVPYYS	LALDYVPYY	5	0.7454	15.7	0.80	0.90	SB
DRB3_0101	6	SVRNLALDYVPYYSN	LALDYVPYY	4	0.7437	16.0	0.90	0.91	SB
DRB3_0101	7	QAYRQWYMFDPEQTI	YMFDPEQTI	6	0.7388	16.9	0.90	0.80	SB
DRB3_0101	8	EVSVRNLALDYVPYY	LALDYVPYY	6	0.7337	17.8	1.00	0.89	SB
DRB3_0101	9	VRNLALDYVPYYSNG	LALDYVPYY	3	0.7273	19.1	1.10	0.91	SB
DRB3_0101	10	WYMFDPEQTIIQTAS	YMFDPEQTI	1	0.7256	19.5	1.10	0.73	SB
DRB3_0101	11	RNLALDYVPYYSNGW	LALDYVPYY	2	0.6966	26.7	1.50	0.87	SB
DRB4_0101	1	EVSVRNLALDYVPYY	SVRNLALDY	2	0.6782	32.5	1.40	0.67	SB
DRB4_0101	2	NEVSVRNLALDYVPY	SVRNLALDY	3	0.6742	34.0	1.50	0.65	SB
DRB4_0101	3	VSVRNLALDYVPYYS	SVRNLALDY	1	0.6677	36.4	1.70	0.60	SB

## Sheet: LIC10544 - BepiPred
Predicted residue scores:
Position	Residue	Score	Assignment
0	H	0.272	.
1	N	0.351	.
2	P	0.434	.
3	Y	0.512	E
4	R	0.594	E
5	S	0.627	E
6	S	0.658	E
7	S	0.690	E
8	R	0.685	E
9	D	0.657	E
10	N	0.633	E
11	R	0.623	E
12	Y	0.606	E
13	L	0.592	E
14	T	0.588	E
15	Q	0.575	E
16	P	0.578	E
17	A	0.588	E
18	R	0.592	E
19	W	0.615	E
20	D	0.617	E
21	E	0.624	E
22	V	0.625	E
23	N	0.627	E
24	S	0.647	E
25	N	0.644	E
26	Y	0.644	E
27	K	0.672	E
28	N	0.669	E
29	E	0.681	E
30	V	0.700	E
31	S	0.717	E
32	S	0.714	E
33	E	0.712	E
34	K	0.707	E
35	N	0.703	E
36	S	0.682	E
37	N	0.657	E
38	E	0.632	E
39	V	0.599	E
40	S	0.554	E
41	V	0.525	E
42	R	0.493	.
43	N	0.478	.
44	L	0.459	.
45	A	0.446	.
46	L	0.453	.
47	D	0.441	.
48	Y	0.450	.
49	V	0.470	.
50	P	0.501	E
51	Y	0.529	E
52	Y	0.543	E
53	S	0.566	E
54	N	0.576	E
55	G	0.571	E
56	W	0.593	E
57	S	0.606	E
58	N	0.618	E
59	I	0.620	E
60	T	0.634	E
61	E	0.646	E
62	T	0.662	E
63	N	0.673	E
64	K	0.698	E
65	D	0.695	E
66	K	0.701	E
67	A	0.707	E
68	V	0.704	E
69	G	0.697	E
70	N	0.683	E
71	E	0.666	E
72	A	0.667	E
73	P	0.650	E
74	D	0.647	E
75	S	0.624	E
76	Q	0.608	E
77	A	0.602	E
78	R	0.588	E
79	Q	0.597	E
80	T	0.603	E
81	R	0.598	E
82	Y	0.619	E
83	Q	0.628	E
84	R	0.644	E
85	V	0.650	E
86	S	0.635	E
87	D	0.638	E
88	P	0.636	E
89	G	0.612	E
90	V	0.611	E
91	Q	0.587	E
92	A	0.558	E
93	Y	0.549	E
94	R	0.533	E
95	Q	0.530	E
96	W	0.525	E
97	Y	0.515	E
98	M	0.530	E
99	F	0.519	E
100	D	0.519	E
101	P	0.513	E
102	E	0.492	.
103	Q	0.505	E
104	T	0.506	E
105	I	0.491	.
106	I	0.497	.
107	Q	0.497	.
108	T	0.505	E
109	A	0.503	E
110	S	0.512	E
111	K	0.517	E
112	N	0.512	E
113	G	0.512	E
114	F	0.521	E
115	L	0.527	E
116	T	0.521	E
117	S	0.514	E
118	F	0.521	E
119	R	0.528	E
120	S	0.535	E
121	Y	0.532	E
122	D	0.544	E
123	A	0.563	E
124	V	0.561	E
125	F	0.576	E
126	D	0.601	E
127	R	0.618	E
128	D	0.631	E
129	Q	0.647	E
130	S	0.658	E
131	K	0.668	E
132	S	0.650	E
133	K	0.577	E
134	E	0.500	E
135	E	0.420	.
136	K	0.343	.

## Sheet: LIC10714 - NetMHCII
Online Resource 3
Epitope prediction (raw data) for the selected leptospiral TBDRs using NetMHCII and BepiPred servers - NETMHCII results for LIC10714
Allele	pos	peptide	core	1-log50	k(aff)	affinity(nM)	%Rank	Identity	Bind Level
-----------------------	----	-----------------	-----------	--------	------	-------------	-----------	---
DRB1_0301	1	TSKITADQSLLDFVV	ITADQSLLD	3	0.8860	3.4	0.01	0.96	SB
DRB1_0301	2	DTSKITADQSLLDFV	ITADQSLLD	4	0.8796	3.7	0.01	0.96	SB
DRB1_0301	3	SKITADQSLLDFVVT	ITADQSLLD	2	0.8725	4.0	0.01	0.94	SB
DRB1_0301	4	IDTSKITADQSLLDF	ITADQSLLD	5	0.8607	4.5	0.02	0.96	SB
DRB1_0301	5	KITADQSLLDFVVTQ	ITADQSLLD	1	0.8254	6.6	0.06	0.85	SB
DRB1_0301	6	SIDTSKITADQSLLD	ITADQSLLD	6	0.7929	9.4	0.15	0.95	SB
DRB1_0701	1	SSEYSLAKSGNVRTI	YSLAKSGNV	3	0.7847	10.3	1.00	0.87	SB
DRB1_0701	2	GVASSEYSLAKSGNV	YSLAKSGNV	6	0.7794	10.9	1.10	0.97	SB
DRB1_0701	3	SEYSLAKSGNVRTIL	YSLAKSGNV	2	0.7772	11.1	1.10	0.83	SB
DRB1_0701	4	VASSEYSLAKSGNVR	YSLAKSGNV	5	0.7748	11.4	1.2	0.97	SB
DRB1_0701	5	ASSEYSLAKSGNVRT	YSLAKSGNV	4	0.7692	12.2	1.3	0.89	SB
DRB1_0701	6	EYSLAKSGNVRTILR	YSLAKSGNV	1	0.7509	14.8	1.80	0.82	SB
DRB1_0901	1	SSEYSLAKSGNVRTI	YSLAKSGNV	3	0.7530	14.5	0.50	0.86	SB
DRB1_0901	2	ASSEYSLAKSGNVRT	YSLAKSGNV	4	0.7484	15.2	0.50	0.88	SB
DRB1_0901	3	SEYSLAKSGNVRTIL	YSLAKSGNV	2	0.7397	16.7	0.60	0.81	SB
DRB1_0901	4	VASSEYSLAKSGNVR	YSLAKSGNV	5	0.7335	17.9	0.70	0.90	SB
DRB1_0901	5	GVASSEYSLAKSGNV	YSLAKSGNV	6	0.7151	21.8	1.00	0.88	SB
DRB1_0901	6	EYSLAKSGNVRTILR	YSLAKSGNV	1	0.7020	25.1	1.3	0.79	SB
DRB3_0101	1	RMNQYSIDTSKITAD	YSIDTSKIT	4	0.8199	7.0	0.25	0.95	SB
DRB3_0101	2	MNQYSIDTSKITADQ	YSIDTSKIT	3	0.8117	7.7	0.30	0.96	SB
DRB3_0101	3	ARMNQYSIDTSKITA	YSIDTSKIT	5	0.7949	9.2	0.40	0.94	SB
DRB3_0101	4	NQYSIDTSKITADQS	YSIDTSKIT	2	0.7777	11.1	0.5	0.94	SB
DRB3_0101	5	DARMNQYSIDTSKIT	YSIDTSKIT	6	0.7650	12.7	0.60	0.89	SB
DRB3_0101	6	QYSIDTSKITADQSL	YSIDTSKIT	1	0.7137	22.2	1.3	0.93	SB
DRB4_0101	1	VRTILRQQTIDPVTN	ILRQQTIDP	3	0.9004	2.9	0.01	0.58	SB
DRB4_0101	2	RTILRQQTIDPVTNQ	ILRQQTIDP	2	0.8977	3.0	0.01	0.60	SB
DRB4_0101	3	NVRTILRQQTIDPVT	ILRQQTIDP	4	0.8944	3.1	0.01	0.57	SB
DRB4_0101	4	GNVRTILRQQTIDPV	ILRQQTIDP	5	0.8835	3.5	0.01	0.54	SB
DRB4_0101	5	SGNVRTILRQQTIDP	ILRQQTIDP	6	0.8427	5.5	0.01	0.44	SB
DRB4_0101	6	TILRQQTIDPVTNQP	ILRQQTIDP	1	0.7627	13.0	0.25	0.65	SB
DRB4_0101	7	KSGNVRTILRQQTID	TILRQQTID	6	0.7502	14.9	0.30	0.33	SB
DRB4_0101	8	AKSGNVRTILRQQTI	NVRTILRQQ	4	0.6860	29.9	1.2	0.34	SB

## Sheet: LIC10714 - BepiPred
Predicted residue scores:
Position	Residue	Score	Assignment
0	P	0.216	.
1	P	0.266	.
2	T	0.319	.
3	P	0.358	.
4	D	0.402	.
5	Y	0.414	.
6	A	0.433	.
7	I	0.450	.
8	F	0.456	.
9	G	0.479	.
10	N	0.497	.
11	G	0.513	E
12	F	0.545	E
13	N	0.577	E
14	N	0.587	E
15	P	0.587	E
16	P	0.590	E
17	T	0.602	E
18	G	0.600	E
19	V	0.604	E
20	A	0.606	E
21	S	0.602	E
22	S	0.580	E
23	E	0.585	E
24	Y	0.600	E
25	S	0.607	E
26	L	0.596	E
27	A	0.576	E
28	K	0.556	E
29	S	0.544	E
30	G	0.530	E
31	N	0.509	E
32	V	0.492	.
33	R	0.478	.
34	T	0.477	.
35	I	0.487	.
36	L	0.498	.
37	R	0.498	.
38	Q	0.509	E
39	Q	0.519	E
40	T	0.547	E
41	I	0.581	E
42	D	0.593	E
43	P	0.598	E
44	V	0.608	E
45	T	0.622	E
46	N	0.645	E
47	Q	0.657	E
48	P	0.663	E
49	D	0.669	E
50	P	0.661	E
51	N	0.657	E
52	S	0.655	E
53	P	0.637	E
54	S	0.632	E
55	Q	0.631	E
56	E	0.618	E
57	V	0.613	E
58	D	0.619	E
59	K	0.616	E
60	G	0.609	E
61	S	0.609	E
62	K	0.619	E
63	R	0.613	E
64	A	0.604	E
65	D	0.612	E
66	A	0.620	E
67	R	0.617	E
68	M	0.617	E
69	N	0.609	E
70	Q	0.601	E
71	Y	0.587	E
72	S	0.578	E
73	I	0.581	E
74	D	0.558	E
75	T	0.551	E
76	S	0.545	E
77	K	0.538	E
78	I	0.545	E
79	T	0.543	E
80	A	0.526	E
81	D	0.510	E
82	Q	0.496	.
83	S	0.471	.
84	L	0.446	.
85	L	0.434	.
86	D	0.421	.
87	F	0.415	.
88	V	0.434	.
89	V	0.471	.
90	T	0.502	E
91	Q	0.517	E
92	K	0.553	E
93	D	0.572	E
94	K	0.576	E
95	N	0.580	E
96	G	0.580	E
97	N	0.551	E
98	Y	0.527	E
99	V	0.509	E
100	P	0.501	E
101	Y	0.495	.
102	V	0.484	.
103	S	0.430	.
104	K	0.379	.
105	D	0.325	.
106	T	0.277	.

## Sheet: LIC10881 - NetMHCII
Online Resource 3											Online Resource 3
Online Resource 3											Epitope prediction (raw data) for the selected leptospiral TBDRs using NetMHCII and BepiPred servers - NETMHCII results for LIC10881 (Surface-exposed fragments)
Allele	pos	peptide	core	1-log50	k(aff)	affinity(nM)	%Rank	Identity	Bind Level		Allele	pos	peptide	core	1-log50	k(aff)	affinity(nM)	%Rank	Identity	Bind Level
-----------------------	----	-----------------	-----------	--------	------	-------------	-----------	---			-----------------------	----	-----------------	-----------	--------	------	-------------	-----------	---
DRB1_0101	1	EKGFLVMRGAGARAN	FLVMRGAGA	3	0.9241	2.3	0.02	0.90	SB		DRB1_0301	1	VQTQIDLDPTYNFIH	IDLDPTYNF	4	0.6511	43.6	1.90	0.81	SB
DRB1_0101	2	KGFLVMRGAGARANQ	FLVMRGAGA	2	0.9234	2.3	0.02	0.87	SB		DRB1_0405	1	PPSLYKRVQTQIDLD	YKRVQTQID	4	0.7357	17.5	0.30	0.89	SB
DRB1_0101	3	GEKGFLVMRGAGARA	FLVMRGAGA	4	0.9142	2.5	0.04	0.92	SB		DRB1_0405	2	PSLYKRVQTQIDLDP	YKRVQTQID	3	0.7258	19.4	0.40	0.86	SB
DRB1_0101	4	GFLVMRGAGARANQF	FLVMRGAGA	1	0.9129	2.6	0.04	0.76	SB		DRB1_0405	3	YPPSLYKRVQTQIDL	YKRVQTQID	5	0.7148	21.9	0.50	0.90	SB
DRB1_0101	5	NGEKGFLVMRGAGAR	FLVMRGAGA	5	0.8950	3.1	0.12	0.93	SB		DRB1_0405	4	SLYKRVQTQIDLDPT	YKRVQTQID	2	0.6858	30.0	0.90	0.80	SB
DRB1_0101	6	FLVMRGAGARANQFY	FLVMRGAGA	0	0.8848	3.5	0.17	0.64	SB		DRB1_0405	5	GYPPSLYKRVQTQID	YKRVQTQID	6	0.6787	32.3	1.10	0.91	SB
DRB1_0101	7	PNGEKGFLVMRGAGA	FLVMRGAGA	6	0.8448	5.4	0.70	0.90	SB		DRB1_1302	1	DLSLVRRSNTPVVGS	VRRSNTPVV	4	0.8412	5.6	0.80	0.72	SB
DRB1_0101	8	KFYDFNLNLGVRREY	FNLNLGVRR	4	0.8165	7.3	1.50	0.62	SB		DRB1_1302	2	LSLVRRSNTPVVGSK	VRRSNTPVV	3	0.8383	5.8	0.90	0.74	SB
DRB1_0101	9	FYDFNLNLGVRREYY	FNLNLGVRR	3	0.8116	7.7	1.60	0.74	SB		DRB1_1302	3	ADLSLVRRSNTPVVG	VRRSNTPVV	5	0.8377	5.8	0.90	0.70	SB
DRB1_0101	10	FKFYDFNLNLGVRRE	FNLNLGVRR	5	0.8109	7.7	1.60	0.55	SB		DRB1_1302	4	SLVRRSNTPVVGSKS	VRRSNTPVV	2	0.8218	6.9	1.20	0.75	SB
DRB1_0301	1	VKSVLEGDSVRTRQI	LEGDSVRTR	4	0.6837	30.6	1.20	0.89	SB		DRB1_1302	5	NADLSLVRRSNTPVV	VRRSNTPVV	6	0.8203	7.0	1.20	0.72	SB
DRB1_0301	2	KSVLEGDSVRTRQIG	LEGDSVRTR	3	0.6758	33.4	1.40	0.90	SB		DRB3_0101	1	RVQTQIDLDPTYNFI	IDLDPTYNF	5	0.7293	18.7	1.00	0.81	SB
DRB1_0301	3	QSSELTIDLKEQGVY	LTIDLKEQG	4	0.6655	37.3	1.60	0.92	SB		DRB3_0101	2	VQTQIDLDPTYNFIH	IDLDPTYNF	4	0.7248	19.6	1.10	0.85	SB
DRB1_0301	4	SSELTIDLKEQGVYD	LTIDLKEQG	3	0.6629	38.4	1.60	0.92	SB		DRB3_0101	3	QTQIDLDPTYNFIHQ	IDLDPTYNF	3	0.7146	21.9	1.30	0.87	SB
DRB1_0401	1	PSLYKRVQTIQNEYF	YKRVQTIQN	3	0.7750	14.2	0.25	0.94	SB		DRB3_0101	4	RTPYAMDPFSRNRDL	YAMDPFSRN	3	0.6863	29.8	1.70	0.99	SB
DRB1_0401	2	SLYKRVQTIQNEYFN	YKRVQTIQN	2	0.7477	15.3	0.30	0.90	SB		DRB3_0101	5	VRTPYAMDPFSRNRD	YAMDPFSRN	4	0.6807	31.6	1.80	0.98	SB
DRB1_0401	3	PPSLYKRVQTIQNEY	YKRVQTIQN	4	0.7388	16.9	0.40	0.96	SB		DRB3_0101	6	KRVQTQIDLDPTYNF	IDLDPTYNF	6	0.6763	33.2	1.90	0.81	SB
DRB1_0401	4	YPPSLYKRVQTIQNE	YKRVQTIQN	5	0.7091	23.3	0.60	0.96	SB		DRB3_0101	7	TQIDLDPTYNFIHQQ	IDLDPTYNF	2	0.6758	33.4	1.90	0.86	SB
DRB1_0401	5	LYKRVQTIQNEYFND	YKRVQTIQN	1	0.7045	24.5	0.70	0.86	SB
DRB1_0401	6	PNIVFGRVPNLIPAE	FGRVPNLIP	4	0.6875	29.4	1.00	0.83	SB
DRB1_0401	7	NIVFGRVPNLIPAET	FGRVPNLIP	3	0.6819	31.2	1.10	0.85	SB
DRB1_0401	8	YPNIVFGRVPNLIPA	FGRVPNLIP	5	0.6738	34.1	1.20	0.81	SB
DRB1_0401	9	GNGYSKVFSLSDQSS	YSKVFSLSD	3	0.6668	36.8	1.40	0.87	SB
DRB1_0401	10	NRFKFYDFNLNLGVR	FKFYDFNLN	2	0.6581	40.4	1.60	0.42	SB
DRB1_0401	11	AETFLADYNDYQARI	FLADYNDYQ	3	0.6574	40.7	1.60	0.94	SB
DRB1_0401	12	RGNGYSKVFSLSDQS	YSKVFSLSD	4	0.6569	40.9	1.60	0.92	SB
DRB1_0401	13	RFKFYDFNLNLGVRR	FYDFNLNLG	3	0.6541	42.2	1.70	0.34	SB
DRB1_0401	14	IVFGRVPNLIPAETF	FGRVPNLIP	2	0.6526	42.9	1.70	0.87	SB
DRB1_0401	15	ITNTFNVSRNYFNEV	FNVSRNYFN	4	0.6505	43.9	1.80	0.90	SB
DRB1_0401	16	NGYSKVFSLSDQSSE	YSKVFSLSD	2	0.6503	44.0	1.80	0.80	SB
DRB1_0401	17	PAETFLADYNDYQAR	FLADYNDYQ	4	0.6474	45.4	1.90	0.94	SB
DRB1_0401	18	TNTFNVSRNYFNEVT	FNVSRNYFN	3	0.6469	45.6	1.90	0.96	SB
DRB1_0402	1	EKGFLVMRGAGARAN	FLVMRGAGA	3	0.4976	229.4	0.12	0.53	SB
DRB1_0402	2	KGFLVMRGAGARANQ	FLVMRGAGA	2	0.4952	235.6	0.15	0.51	SB
DRB1_0402	3	GEKGFLVMRGAGARA	FLVMRGAGA	4	0.4900	249.1	0.17	0.56	SB
DRB1_0402	4	NGEKGFLVMRGAGAR	FLVMRGAGA	5	0.4592	347.6	0.60	0.62	SB
DRB1_0402	5	GFLVMRGAGARANQF	FLVMRGAGA	1	0.4346	453.6	1.50	0.43	SB
DRB1_0403	1	LTSVINNNAIRSLEL	LTSVINNNA	0	0.4098	593.1	1.10	0.42	SB
DRB1_0403	2	ADGLTSVINNNAIRS	LTSVINNNA	3	0.4093	596.8	1.20	0.40	SB
DRB1_0403	3	GLTSVINNNAIRSLE	LTSVINNNA	1	0.4090	598.2	1.20	0.40	SB
DRB1_0403	4	DGLTSVINNNAIRSL	LTSVINNNA	2	0.4086	600.9	1.20	0.38	SB
DRB1_0404	1	NLSVAHLNAFLTDVY	SVAHLNAFL	2	0.7181	21.1	0.80	0.90	SB
DRB1_0404	2	GDALKAVQSMPGISP	ALKAVQSMP	2	0.7124	22.5	0.90	0.71	SB
DRB1_0404	3	LSVAHLNAFLTDVYT	SVAHLNAFL	1	0.7114	22.7	0.90	0.86	SB
DRB1_0404	4	SNLSVAHLNAFLTDV	SVAHLNAFL	3	0.7054	24.2	1.10	0.94	SB
DRB1_0404	5	DALKAVQSMPGISPM	ALKAVQSMP	1	0.7008	25.5	1.20	0.65	SB
DRB1_0404	6	SLRLKIFANSKSDPP	RLKIFANSK	2	0.6931	27.7	1.40	0.87	SB
DRB1_0404	7	ASLRLKIFANSKSDP	RLKIFANSK	3	0.6924	27.9	1.40	0.84	SB
DRB1_0404	8	FGDALKAVQSMPGIS	ALKAVQSMP	3	0.6895	28.8	1.50	0.83	SB
DRB1_0404	9	LRLKIFANSKSDPPT	RLKIFANSK	1	0.6854	30.1	1.60	0.86	SB
DRB1_0404	10	DSNLSVAHLNAFLTD	SVAHLNAFL	4	0.6813	31.4	1.70	0.92	SB
DRB1_0404	11	KASLRLKIFANSKSD	RLKIFANSK	4	0.6780	32.6	1.80	0.81	SB
DRB1_0405	1	PSLYKRVQTIQNEYF	YKRVQTIQN	3	0.6823	31.1	1.00	0.63	SB
DRB1_0405	2	GNGYSKVFSLSDQSS	YSKVFSLSD	3	0.6796	32.0	1.10	0.75	SB
DRB1_0405	3	RGNGYSKVFSLSDQS	YSKVFSLSD	4	0.6767	33.0	1.10	0.80	SB
DRB1_0405	4	PPSLYKRVQTIQNEY	YKRVQTIQN	4	0.6751	33.6	1.20	0.78	SB
DRB1_0405	5	NGYSKVFSLSDQSSE	YSKVFSLSD	2	0.6736	34.2	1.20	0.64	SB
DRB1_0405	6	SLYKRVQTIQNEYFN	YKRVQTIQN	2	0.6653	37.4	1.40	0.57	SB
DRB1_0405	7	VRGNGYSKVFSLSDQ	YSKVFSLSD	5	0.6592	40.0	1.60	0.84	SB
DRB1_0405	8	ASLRLKIFANSKSDP	LKIFANSKS	4	0.6576	40.7	1.70	0.78	SB
DRB1_0405	9	SLRLKIFANSKSDPP	LKIFANSKS	3	0.6572	40.8	1.70	0.76	SB
DRB1_0405	10	YPPSLYKRVQTIQNE	YKRVQTIQN	5	0.6559	41.4	1.70	0.83	SB
DRB1_0405	11	KASLRLKIFANSKSD	LKIFANSKS	5	0.6552	41.7	1.70	0.74	SB
DRB1_0801	1	KGFLVMRGAGARANQ	FLVMRGAGA	2	0.6780	32.6	0.80	0.48	SB
DRB1_0801	2	GFLVMRGAGARANQF	FLVMRGAGA	1	0.6773	32.8	0.80	0.51	SB
DRB1_0801	3	EKGFLVMRGAGARAN	FLVMRGAGA	3	0.6741	34.0	0.80	0.51	SB
DRB1_0801	4	GEKGFLVMRGAGARA	FLVMRGAGA	4	0.6683	36.2	1.00	0.52	SB
DRB1_0801	5	GTLWAKASLRLKIFA	LWAKASLRL	2	0.6570	40.9	1.20	0.38	SB
DRB1_0801	6	TLWAKASLRLKIFAN	LWAKASLRL	1	0.6438	47.2	1.60	0.39	SB
DRB1_0801	7	NLEFVQKTKKVTNGI	FVQKTKKVT	3	0.6432	47.5	1.60	0.44	SB
DRB1_0801	8	NGEKGFLVMRGAGAR	FLVMRGAGA	5	0.6415	48.4	1.70	0.55	SB
DRB1_0801	9	KNLEFVQKTKKVTNG	FVQKTKKVT	4	0.6403	49.0	1.70	0.43	SB
DRB1_0801	10	EKNLEFVQKTKKVTN	FVQKTKKVT	5	0.6368	50.9	1.90	0.43	SB
DRB1_0802	1	PSLYKRVQTIQNEYF	YKRVQTIQN	3	0.5970	78.3	1.50	0.67	SB
DRB1_0802	2	PPSLYKRVQTIQNEY	YKRVQTIQN	4	0.5937	81.2	1.60	0.68	SB
DRB1_0901	1	RSLELYSGSYSARYG	YSGSYSARY	5	0.6961	26.8	1.50	0.71	SB
DRB1_0901	2	GSYSARYGFATGGII	YGFATGGII	6	0.6922	27.9	1.60	0.71	SB
DRB1_0901	3	GDALKAVQSMPGISP	LKAVQSMPG	3	0.6916	28.1	1.60	0.62	SB
DRB1_0901	4	SLELYSGSYSARYGF	YSGSYSARY	4	0.6889	29.0	1.70	0.77	SB
DRB1_0901	5	FGDALKAVQSMPGIS	LKAVQSMPG	4	0.6883	29.2	1.70	0.68	SB
DRB1_0901	6	GRVPNLIPAETFLAD	LIPAETFLA	5	0.6862	29.8	1.80	0.93	SB
DRB1_0901	7	RVPNLIPAETFLADY	LIPAETFLA	4	0.6843	30.5	1.90	0.94	SB
DRB1_0901	8	YSARYGFATGGIINI	YGFATGGII	4	0.6838	30.6	1.90	0.62	SB
DRB1_0901	9	DALKAVQSMPGISPM	LKAVQSMPG	2	0.6830	30.9	1.90	0.55	SB
DRB1_0901	10	SARYGFATGGIINIE	YGFATGGII	3	0.6822	32.2	1.90	0.60	SB
DRB1_0901	11	LELYSGSYSARYGFA	YSGSYSARY	3	0.6821	31.2	1.90	0.82	SB
DRB1_1001	1	QFYFNGLPMSYPFHA	FNGLPMSYP	3	0.8414	5.6	0.17	0.46	SB
DRB1_1001	2	NQFYFNGLPMSYPFH	FNGLPMSYP	4	0.8401	5.6	0.20	0.44	SB
DRB1_1001	3	ANQFYFNGLPMSYPF	FNGLPMSYP	5	0.8376	5.8	0.20	0.41	SB
DRB1_1001	4	KGFLVMRGAGARANQ	FLVMRGAGA	2	0.8291	6.4	0.30	0.86	SB
DRB1_1001	5	EKGFLVMRGAGARAN	FLVMRGAGA	3	0.8236	6.7	0.40	0.86	SB
DRB1_1001	6	FYFNGLPMSYPFHAD	FNGLPMSYP	2	0.8221	6.9	0.40	0.50	SB
DRB1_1001	7	RANQFYFNGLPMSYP	FNGLPMSYP	6	0.8221	6.9	0.40	0.34	SB
DRB1_1001	8	GFLVMRGAGARANQF	FLVMRGAGA	1	0.8143	7.5	0.50	0.82	SB
DRB1_1001	9	GEKGFLVMRGAGARA	FLVMRGAGA	4	0.8100	7.8	0.50	0.83	SB
DRB1_1001	10	ARANQFYFNGLPMSY	YFNGLPMSY	6	0.7910	9.6	0.80	0.44	SB
DRB1_1001	11	NGEKGFLVMRGAGAR	FLVMRGAGA	5	.7908	9.6	0.80	0.81	SB
DRB1_1001	12	DALKAVQSMPGISPM	LKAVQSMPG	2	0.7782	11.0	1.10	0.76	SB
DRB1_1001	13	ALKAVQSMPGISPMY	LKAVQSMPG	1	0.7768	11.2	1.10	0.67	SB
DRB1_1001	14	FGDALKAVQSMPGIS	LKAVQSMPG	4	0.7736	11.6	1.20	0.78	SB
DRB1_1001	15	GDALKAVQSMPGISP	LKAVQSMPG	3	0.7712	11.9	1.20	0.77	SB
DRB1_1001	16	YFNGLPMSYPFHADG	FNGLPMSYP	1	0.7646	12.8	1.40	0.54	SB
DRB1_1001	17	GFGDALKAVQSMPGI	LKAVQSMPG	5	0.7506	14.9	1.90	0.84	SB
DRB1_1001	18	SPMYQMYTGASFQSA	YQMYTGASF	3	0.7500	15.0	1.90	0.71	SB
DRB1_1001	19	PMYQMYTGASFQSAI	YQMYTGASF	2	0.7484	15.2	1.90	0.68	SB
DRB1_1101	1	GEKGFLVMRGAGARA	FLVMRGAGA	4	0.7961	9.1	0.70	0.48	SB
DRB1_1101	2	EKGFLVMRGAGARAN	FLVMRGAGA	3	0.7895	9.8	0.70	0.51	SB
DRB1_1101	3	KGFLVMRGAGARANQ	FLVMRGAGA	2	0.7810	10.7	0.90	0.51	SB
DRB1_1101	4	NGEKGFLVMRGAGAR	FLVMRGAGA	5	0.7690	12.2	1.10	0.47	SB
DRB1_1201	1	NLSVAHLNAFLTDVY	VAHLNAFLT	3	0.6370	50.8	1.20	0.70	SB
DRB1_1201	2	LSVAHLNAFLTDVYT	VAHLNAFLT	2	0.6244	58.2	1.60	0.69	SB
DRB1_1201	3	RDSNLSVAHLNAFLT	VAHLNAFLT	6	0.6234	58.9	1.60	0.81	SB
DRB1_1201	4	SNLSVAHLNAFLTDV	VAHLNAFLT	4	0.6203	60.8	1.70	0.80	SB
DRB1_1201	5	DSNLSVAHLNAFLTD	VAHLNAFLT	5	0.6170	63.1	1.80	0.80	SB
DRB1_1301	1	FNLNLGVRREYYDKS	LNLGVRREY	2	0.8267	6.5	1.20	0.62	SB
DRB1_1301	2	DFNLNLGVRREYYDK	LNLGVRREY	3	0.8173	7.2	1.50	0.61	SB
DRB1_1301	3	YDFNLNLGVRREYYD	LNLGVRREY	4	0.8132	7.5	1.60	0.58	SB
DRB1_1301	4	FYDFNLNLGVRREYY	LNLGVRREY	5	0.8131	7.6	1.60	0.60	SB
DRB1_1302	1	LTSVINNNAIRSLEL	VINNNAIRS	3	0.9071	2.7	0.15	0.79	SB
DRB1_1302	2	GLTSVINNNAIRSLE	VINNNAIRS	4	0.9012	2.9	0.17	0.79	SB
DRB1_1302	3	DGLTSVINNNAIRSL	VINNNAIRS	5	0.8981	3.0	0.20	0.78	SB
DRB1_1302	4	TSVINNNAIRSLELY	VINNNAIRS	2	0.8979	3.0	0.20	0.76	SB
DRB1_1302	5	SVINNNAIRSLELYS	VINNNAIRS	1	0.8615	4.5	0.60	0.71	SB
DRB1_1302	6	ADGLTSVINNNAIRS	VINNNAIRS	6	0.8591	4.6	0.60	0.84	SB
DRB1_1501	1	YDVILTFKSGEMEHK	ILTFKSGEM	3	0.7728	11.7	0.70	0.84	SB
DRB1_1501	2	IRSLELYSGSYSARY	LELYSGSYS	3	0.7705	12.0	0.70	0.79	SB
DRB1_1501	3	VYDVILTFKSGEMEH	ILTFKSGEM	4	0.7703	12.0	0.70	0.79	SB
DRB1_1501	4	RSLELYSGSYSARYG	LELYSGSYS	2	0.7617	13.2	0.80	0.77	SB
DRB1_1501	5	AIRSLELYSGSYSAR	LELYSGSYS	4	0.7613	13.2	0.80	0.75	SB
DRB1_1501	6	GVYDVILTFKSGEME	ILTFKSGEM	5	0.7595	13.5	0.90	0.71	SB
DRB1_1501	7	ASLRLKIFANSKSDP	LKIFANSKS	4	0.7537	14.4	0.90	0.85	SB
DRB1_1501	8	KASLRLKIFANSKSD	LKIFANSKS	5	0.7517	14.7	1.00	0.81	SB
DRB1_1501	9	DVILTFKSGEMEHKF	ILTFKSGEM	2	0.7505	14.9	1.00	0.89	SB
DRB1_1501	10	NAIRSLELYSGSYSA	LELYSGSYS	5	0.7456	15.7	1.10	0.65	SB
DRB1_1501	11	SLRLKIFANSKSDPP	LKIFANSKS	3	0.7447	15.8	1.10	0.88	SB
DRB1_1501	12	FLTDVYTYRNITKDL	VYTYRNITK	4	0.7444	15.9	1.10	0.89	SB
DRB1_1501	13	LTDVYTYRNITKDLN	VYTYRNITK	3	0.7424	16.2	1.10	0.92	SB
DRB1_1501	14	EKGFLVMRGAGARAN	FLVMRGAGA	3	0.7344	17.7	1.30	0.67	SB
DRB1_1501	15	TDVYTYRNITKDLNV	VYTYRNITK	2	0.7296	18.7	1.40	0.94	SB
DRB1_1501	16	GEKGFLVMRGAGARA	FLVMRGAGA	4	0.7273	19.1	1.40	0.65	SB
DRB1_1501	17	QGVYDVILTFKSGEM	ILTFKSGEM	6	0.7247	19.7	1.50	0.58	SB
DRB1_1501	18	KGFLVMRGAGARANQ	FLVMRGAGA	2	0.7236	19.9	1.50	0.66	SB
DRB1_1501	19	AFLTDVYTYRNITKD	VYTYRNITK	5	0.7200	20.7	1.60	0.84	SB
DRB1_1501	20	AKASLRLKIFANSKS	LKIFANSKS	6	0.7171	21.3	1.70	0.70	SB
DRB1_1501	21	LRLKIFANSKSDPPT	LKIFANSKS	2	0.7131	22.3	1.80	0.89	SB
DRB1_1602	1	EKGFLVMRGAGARAN	FLVMRGAGA	3	0.7954	9.1	0.08	0.84	SB
DRB1_1602	2	KGFLVMRGAGARANQ	FLVMRGAGA	2	0.7934	9.3	0.08	0.87	SB
DRB1_1602	3	GEKGFLVMRGAGARA	FLVMRGAGA	4	0.7903	9.7	0.09	0.85	SB
DRB1_1602	4	NGEKGFLVMRGAGAR	FLVMRGAGA	5	0.7679	12.3	0.17	0.84	SB
DRB1_1602	5	PNGEKGFLVMRGAGA	FLVMRGAGA	6	0.7315	18.3	0.40	0.81	SB
DRB1_1602	6	GFLVMRGAGARANQF	FLVMRGAGA	1	0.7160	21.6	0.60	0.67	SB
DRB1_1602	7	PMYQMYTGASFQSAI	MYTGASFQS	4	0.6830	30.9	1.10	0.37	SB
DRB1_1602	8	SPMYQMYTGASFQSA	YQMYTGASF	3	0.6815	31.4	1.20	0.43	SB
DRB1_1602	9	SLRLKIFANSKSDPP	LKIFANSKS	3	0.6707	35.3	1.40	0.58	SB
DRB1_1602	10	MYQMYTGASFQSAIQ	MYTGASFQS	3	0.6679	36.3	1.50	0.41	SB
DRB1_1602	11	ISPMYQMYTGASFQS	YQMYTGASF	4	0.6611	39.1	1.60	0.43	SB
DRB1_1602	12	ASLRLKIFANSKSDP	LKIFANSKS	4	0.6606	39.3	1.70	0.58	SB
DRB3_0101	1	RLDRIFRTDGIQHIW	FRTDGIQHI	5	0.8395	5.7	0.15	0.86	SB
DRB3_0101	2	LDRIFRTDGIQHIWK	FRTDGIQHI	4	0.8283	6.4	0.20	0.87	SB
DRB3_0101	3	ARLDRIFRTDGIQHI	FRTDGIQHI	6	0.8174	7.2	0.25	0.85	SB
DRB3_0101	4	DRIFRTDGIQHIWKP	FRTDGIQHI	3	0.8120	7.6	0.30	0.89	SB
DRB3_0101	5	RIFRTDGIQHIWKPK	FRTDGIQHI	2	0.7836	10.4	0.50	0.90	SB
DRB3_0101	6	PMSYPFHADGLTSVI	FHADGLTSV	5	0.7456	15.7	0.80	0.94	SB
DRB3_0101	7	MSYPFHADGLTSVIN	FHADGLTSV	4	0.7425	16.2	0.90	0.94	SB
DRB3_0101	8	SYPFHADGLTSVINN	FHADGLTSV	3	0.7345	17.7	1.00	0.94	SB
DRB3_0101	9	GKVSQIDLDPTYNFI	IDLDPTYNF	5	0.7256	19.5	1.10	0.87	SB
DRB3_0101	10	KVSQIDLDPTYNFIH	IDLDPTYNF	4	0.7227	20.1	1.10	0.87	SB
DRB3_0101	11	IFRTDGIQHIWKPKS	FRTDGIQHI	1	0.7208	20.5	1.20	0.90	SB
DRB3_0101	12	VSQIDLDPTYNFIHQ	IDLDPTYNF	3	0.7133	22.2	1.30	0.89	SB
DRB3_0101	13	LPMSYPFHADGLTSV	FHADGLTSV	6	0.7006	25.5	1.50	0.94	SB
DRB3_0101	14	YPFHADGLTSVINNN	FHADGLTSV	2	0.6920	28.0	1.60	0.93	SB
DRB3_0101	15	SQIDLDPTYNFIHQQ	IDLDPTYNF	2	0.6756	33.4	1.90	0.88	SB
DRB3_0202	1	FYDFNLNLGVRREYY	FNLNLGVRR	3	0.8786	3.7	0.15	0.88	SB
DRB3_0202	2	KFYDFNLNLGVRREY	FNLNLGVRR	4	0.8733	3.9	0.17	0.88	SB
DRB3_0202	3	FKFYDFNLNLGVRRE	FNLNLGVRR	5	0.8628	4.4	0.20	0.81	SB
DRB3_0202	4	LTSVINNNAIRSLEL	VINNNAIRS	3	0.8500	5.1	0.25	0.56	SB
DRB3_0202	5	GLTSVINNNAIRSLE	VINNNAIRS	4	0.8478	5.2	0.30	0.47	SB
DRB3_0202	6	YDFNLNLGVRREYYD	FNLNLGVRR	2	0.8354	5.9	0.40	0.79	SB
DRB3_0202	7	DGLTSVINNNAIRSL	VINNNAIRS	5	0.8262	6.6	0.40	0.47	SB
DRB3_0202	8	RFKFYDFNLNLGVRR	FNLNLGVRR	6	0.8227	6.8	0.50	0.75	SB
DRB3_0202	9	TSVINNNAIRSLELY	VINNNAIRS	2	0.8102	7.8	0.60	0.56	SB
DRB3_0202	10	GKKYYPNIVFGRVPN	YYPNIVFGR	3	0.7925	9.4	0.70	0.86	SB
DRB3_0202	11	SGKKYYPNIVFGRVP	YYPNIVFGR	4	0.7828	10.5	0.80	0.87	SB
DRB3_0202	12	VSGKKYYPNIVFGRV	YYPNIVFGR	5	0.7723	11.7	0.90	0.87	SB
DRB3_0202	13	ADGLTSVINNNAIRS	VINNNAIRS	6	0.7710	11.9	0.90	0.38	SB
DRB3_0202	14	ANQFYFNGLPMSYPF	FYFNGLPMS	3	0.7635	12.9	1.00	0.78	SB
DRB3_0202	15	RANQFYFNGLPMSYP	FYFNGLPMS	4	0.7591	13.6	1.10	0.79	SB
DRB3_0202	16	NQFYFNGLPMSYPFH	FYFNGLPMS	2	0.7540	14.3	1.20	0.73	SB
DRB3_0202	17	TNTFNVSRNYFNEVT	FNVSRNYFN	3	0.7539	14.3	1.20	0.75	SB
DRB3_0202	18	KKYYPNIVFGRVPNL	YYPNIVFGR	2	0.7532	14.5	1.20	0.77	SB
DRB3_0202	19	ARANQFYFNGLPMSY	FYFNGLPMS	5	0.7522	14.6	1.20	0.75	SB
DRB3_0202	20	SVINNNAIRSLELYS	VINNNAIRS	1	0.7367	17.3	1.40	0.47	SB
DRB3_0202	21	ITNTFNVSRNYFNEV	FNVSRNYFN	4	0.7232	20.0	1.60	0.76	SB
DRB3_0202	22	SVSGKKYYPNIVFGR	YYPNIVFGR	6	0.7141	22.1	1.80	0.85	SB
DRB3_0301	1	LTSVINNNAIRSLEL	INNNAIRSL	4	0.8698	4.1	0.40	0.54	SB
DRB3_0301	2	GLTSVINNNAIRSLE	INNNAIRSL	5	0.8676	4.2	0.40	0.51	SB
DRB3_0301	3	DGLTSVINNNAIRSL	INNNAIRSL	6	0.8591	4.6	0.50	0.47	SB
DRB3_0301	4	TSVINNNAIRSLELY	INNNAIRSL	3	0.8449	5.4	0.70	0.61	SB
DRB3_0301	5	SVINNNAIRSLELYS	INNNAIRSL	2	0.8161	7.3	1.50	0.67	SB
DRB4_0101	1	TYNFIHQQLLNSSDV	FIHQQLLNS	3	0.7432	16.1	0.40	0.46	SB
DRB4_0101	2	PTYNFIHQQLLNSSD	FIHQQLLNS	4	0.7382	17.0	0.40	0.43	SB
DRB4_0101	3	YNFIHQQLLNSSDVK	FIHQQLLNS	2	0.7220	20.2	0.60	0.51	SB
DRB4_0101	4	DPTYNFIHQQLLNSS	FIHQQLLNS	5	0.7216	20.3	0.60	0.43	SB
DRB4_0103	1	GFLVMRGAGARANQF	VMRGAGARA	3	0.8148	7.4	1.10	0.54	SB
DRB4_0103	2	FLVMRGAGARANQFY	VMRGAGARA	2	0.8122	7.6	1.20	0.53	SB
DRB4_0103	3	KGFLVMRGAGARANQ	VMRGAGARA	4	0.8085	7.9	1.20	0.54	SB
DRB4_0103	4	EKGFLVMRGAGARAN	VMRGAGARA	5	0.7981	8.9	1.50	0.54	SB
DRB4_0103	5	GTLWAKASLRLKIFA	LWAKASLRL	2	0.7916	9.5	1.70	0.46	SB
DRB4_0103	6	LVMRGAGARANQFYF	VMRGAGARA	1	0.7877	9.9	1.80	0.58	SB
DRB5_0101	1	KGFLVMRGAGARANQ	LVMRGAGAR	3	0.8256	6.6	0.70	0.53	SB
DRB5_0101	2	EKGFLVMRGAGARAN	LVMRGAGAR	4	0.8197	7.0	0.80	0.52	SB
DRB5_0101	3	ITKDLNVSVSGKKYY	LNVSVSGKK	4	0.8152	7.4	0.90	0.90	SB
DRB5_0101	4	GEKGFLVMRGAGARA	LVMRGAGAR	5	0.8041	8.3	1.10	0.52	SB
DRB5_0101	5	TKDLNVSVSGKKYYP	LNVSVSGKK	3	0.8038	8.4	1.10	0.90	SB
DRB5_0101	6	GFLVMRGAGARANQF	LVMRGAGAR	2	0.8019	8.5	1.10	0.50	SB
DRB5_0101	7	NITKDLNVSVSGKKY	LNVSVSGKK	5	0.8005	8.7	1.10	0.91	SB
DRB5_0101	8	TGGIINIEGFQKRDS	IINIEGFQK	3	0.7938	9.3	1.20	0.87	SB
DRB5_0101	9	ATGGIINIEGFQKRD	IINIEGFQK	4	0.7847	10.3	1.40	0.87	SB
DRB5_0101	10	KDLNVSVSGKKYYPN	LNVSVSGKK	2	0.7836	10.4	1.50	0.89	SB
DRB5_0101	11	GGIINIEGFQKRDSN	IINIEGFQK	2	0.7798	10.8	1.50	0.85	SB
DRB5_0101	12	FATGGIINIEGFQKR	IINIEGFQK	5	0.7756	11.3	1.60	0.88	SB
DRB5_0101	13	GGQYREVDTGYKGKV	YREVDTGYK	3	0.7660	12.6	1.90	0.92	SB

[truncated: 58 more sheets: LIC10881 - BepiPred, LIC10896 - NetMHCII, LIC10896 - BepiPred , LIC10964 - NetMHCII , LIC10964 - BepiPred, LIC11086- NetMHCII, LIC11086 - BepiPred, LIC11211 - NetMHCII, LIC11211 - BepiPred, LIC11268 - NetMHCII, LIC11268 - BepiPred, LIC11271 - NetMHCII, LIC11271 - BepiPred, LIC11366 - NetMHCII, LIC11366 - BepiPred, LIC11458 - NetMHCII, LIC11458 - BepiPred, LIC11506 - NetMHCII, LIC11506 - BepiPred, LIC11570 - NetMHCII …]
